# Supplementary material for: Dicyclo­hexyl­ammonium thio­cyanate: monoclinic polymorph
Source: Acta Crystallogr Sect E Struct Rep Online. 2011 Oct 5;67(Pt 11):o2843. doi: 10.1107/S1600536811040001 (PMC3247581; doi:10.1107/S1600536811040001)
Supplement: Supplementary file 1 [file e-67-o2843-sup1.cif]

##############################################################################
#                                                                            #
# This CIF contains the data in a paper accepted for publication in          #
# Acta Crystallographica Section E. It conforms to the requirements of       #
# Notes for Authors for Acta Crystallographica Section E, and has been       #
# peer reviewed under the auspices of the IUCr Commission on Journals.       #
#                                                                            #
# Full details of the Crystallographic Information File format               #
# are given in the paper "The Crystallographic Information File (CIF):       #
# a New Standard Archive File for Crystallography" by S. R. Hall, F. H.      #
# Allen and I. D. Brown [Acta Cryst. (1991), A47, 655-685].                  #
#                                                                            #
# The current version of the core CIF dictionary is obtainable from          #
# ftp://ftp.iucr.org/pub/cif_core.dic.                                       #
#                                                                            #
# Software is freely available for graphical display of the structure(s)     #
# in this CIF. For information consult the CIF software page                 #
# http://www.iucr.org/resources/cif/software.                                #
#                                                                            #
# This file may be used for bona fide research purposes within the           #
# scientific community so long as proper attribution is given to the journal # 
# article from which it was obtained.                                        #
#                                                                            #
##############################################################################
data_global
_audit_creation_method     SHELXL-97
_journal_date_recd_electronic     2011-09-29
_journal_date_accepted     2011-09-29
_journal_name_full     'Acta Crystallographica, Section E'
_journal_year     2011
_journal_volume     67
_journal_issue     11
_journal_page_first     o2843
_journal_page_last     o2843
_journal_paper_category     QO
_journal_coeditor_code     HG5105
_publ_contact_author_name     ' Edward RT Tiekink '
_publ_contact_author_address
;
Department of Chemistry, University of Malaya,
50603 Kuala Lumpur, Malaysia
;
_publ_contact_author_email
;
edward.tiekink@gmail.com
;
_publ_contact_author_fax     ' +60 3 7967 4193 '
_publ_contact_author_phone     ' +60 3 7967 6775 '
_publ_section_title
;
Dicyclohexylammonium thiocyanate: monoclinic polymorph
;
loop_
    _publ_author_name
    _publ_author_footnote
    _publ_author_address
    'N. Selvakumaran' .
;
Department of Chemistry, National Institute of Technology,
Tiruchirappalli 620 015, India
;
    'Karvembu, R.'
;
Additional correspondence author, e-mail: kar@nitt.edu.
;
;
Department of Chemistry, National Institute of Technology,
Tiruchirappalli 620 015, India
;
    'Ng, Seik Weng' .
;
Department of Chemistry, University of Malaya,
50603 Kuala Lumpur, Malaysia
and
Chemistry Department, Faculty of Science,
King Abdulaziz University, PO Box 80203 Jeddah, Saudi Arabia
;
    'Tiekink, Edward R. T.' .
;
Department of Chemistry, University of Malaya,
50603 Kuala Lumpur, Malaysia
;
data_I
_audit_creation_method     SHELXL-97
_chemical_name_systematic
;
Dicyclohexylammonium thiocyanate
;
_chemical_name_common     ?
_chemical_formula_moiety     'C12 H24 N +, N C S -'
_chemical_formula_sum     'C13 H24 N2 S'
_chemical_formula_iupac     'C12 H24 N +, N C S -'
_chemical_formula_weight     240.40
_chemical_melting_point     ?
_symmetry_cell_setting     monoclinic
_symmetry_space_group_name_H-M     'P 21/c'
_symmetry_space_group_name_Hall     '-P 2ybc'
loop_
    _symmetry_equiv_pos_as_xyz
    'x, y, z'
    '-x, y+1/2, -z+1/2'
    '-x, -y, -z'
    'x, -y-1/2, z-1/2'
_cell_length_a     8.51900(10)
_cell_length_b     37.9428(5)
_cell_length_c     8.55780(10)
_cell_angle_alpha     90.00
_cell_angle_beta     93.6610(10)
_cell_angle_gamma     90.00
_cell_volume     2760.53(6)
_cell_formula_units_Z     8
_cell_measurement_reflns_used     9471
_cell_measurement_theta_min     3.4917
_cell_measurement_theta_max     76.6278
_cell_measurement_temperature     100(2)
_exptl_crystal_description     prism
_exptl_crystal_colour     colourless
_exptl_crystal_size_max     0.30
_exptl_crystal_size_mid     0.30
_exptl_crystal_size_min     0.20
_exptl_crystal_density_diffrn     1.157
_exptl_crystal_density_meas     ?
_exptl_crystal_density_method     'not measured'
_exptl_crystal_F_000     1056
_exptl_absorpt_coefficient_mu     1.884
_exptl_absorpt_correction_type     multi-scan
_exptl_absorpt_process_details     '(CrysAlis PRO; Agilent, 2010)'
_exptl_absorpt_correction_T_min     0.6018
_exptl_absorpt_correction_T_max     0.7044
_exptl_special_details
;
;
_diffrn_ambient_temperature     100(2)
_diffrn_radiation_type     CuK\a
_diffrn_radiation_wavelength     1.54184
_diffrn_radiation_source     'SuperNova (Cu) X-ray Source'
_diffrn_radiation_monochromator     Mirror
_diffrn_measurement_device_type
                  'Agilent SuperNova Dual diffractometer with an Atlas detector'
_diffrn_measurement_method     \w
_diffrn_detector_area_resol_mean     10.4041
_diffrn_reflns_number     16974
_diffrn_reflns_av_R_equivalents     0.0195
_diffrn_reflns_av_sigmaI/netI     0.0181
_diffrn_reflns_theta_min     5.20
_diffrn_reflns_theta_max     74.98
_diffrn_reflns_theta_full     74.98
_diffrn_measured_fraction_theta_max     0.999
_diffrn_measured_fraction_theta_full     0.999
_diffrn_reflns_limit_h_min     -9
_diffrn_reflns_limit_h_max     10
_diffrn_reflns_limit_k_min     -45
_diffrn_reflns_limit_k_max     47
_diffrn_reflns_limit_l_min     -9
_diffrn_reflns_limit_l_max     10
_diffrn_standards_number     0
_diffrn_standards_interval_count     0
_diffrn_standards_interval_time     0
_diffrn_standards_decay_%     0
_refine_special_details
;
Refinement of <i>F</i>^2^ against ALL reflections. The weighted <i>R</i>-factor
<i>wR</i> and goodness of fit <i>S</i> are based on <i>F</i>^2^, conventional
<i>R</i>-factors <i>R</i> are based on <i>F</i>, with <i>F</i> set to zero for
negative <i>F</i>^2^. The threshold expression of <i>F</i>^2^ >
\s(<i>F</i>^2^) is used only for calculating <i>R</i>-factors(gt) <i>etc</i>.
and is not relevant to the choice of reflections for refinement.
<i>R</i>-factors based on <i>F</i>^2^ are statistically about twice as large
as those based on <i>F</i>, and <i>R</i>- factors based on ALL data will be
even larger.
;
_reflns_number_total     5693
_reflns_number_gt     5363
_reflns_threshold_expression     I>2\s(I)
_refine_ls_structure_factor_coef     Fsqd
_refine_ls_matrix_type     full
_refine_ls_R_factor_all     0.0318
_refine_ls_R_factor_gt     0.0299
_refine_ls_wR_factor_gt     0.0770
_refine_ls_wR_factor_ref     0.0786
_refine_ls_goodness_of_fit_ref     1.022
_refine_ls_restrained_S_all     1.022
_refine_ls_number_reflns     5693
_refine_ls_number_parameters     305
_refine_ls_number_restraints     0
_refine_ls_hydrogen_treatment     mixed
_refine_ls_weighting_scheme     calc
_refine_ls_weighting_details
         'calc w=1/[\s^2^(Fo^2^)+(0.0402P)^2^+0.9255P] where P=(Fo^2^+2Fc^2^)/3'
_atom_sites_solution_hydrogens     geom
_atom_sites_solution_primary     direct
_atom_sites_solution_secondary     difmap
_refine_ls_shift/su_max     0.002
_refine_ls_shift/su_mean     0.000
_refine_diff_density_max     0.292
_refine_diff_density_min     -0.254
_refine_ls_extinction_method     none
_refine_ls_extinction_coef     ?
loop_
    _atom_type_symbol
    _atom_type_description
    _atom_type_scat_dispersion_real
    _atom_type_scat_dispersion_imag
    _atom_type_scat_source
    'C' 'C' 0.0181 0.0091
                         'International Tables Vol C Tables 4.2.6.8 and 6.1.1.4'
    'H' 'H' 0.0000 0.0000
                         'International Tables Vol C Tables 4.2.6.8 and 6.1.1.4'
    'N' 'N' 0.0311 0.0180
                         'International Tables Vol C Tables 4.2.6.8 and 6.1.1.4'
    'S' 'S' 0.3331 0.5567
                         'International Tables Vol C Tables 4.2.6.8 and 6.1.1.4'
_computing_data_collection     'CrysAlis PRO (Agilent, 2010)'
_computing_cell_refinement     'CrysAlis PRO (Agilent, 2010)'
_computing_data_reduction     'CrysAlis PRO (Agilent, 2010)'
_computing_structure_solution     'SHELXS97 (Sheldrick, 2008)'
_computing_structure_refinement     'SHELXL97 (Sheldrick, 2008)'
_computing_molecular_graphics
;
ORTEP-3 (Farrugia, 1997), QMol (Gans & Shalloway, 2001) and
DIAMOND
(Brandenburg, 2006)
;
_computing_publication_material     'publCIF (Westrip, 2010)'
loop_
    _atom_site_type_symbol
    _atom_site_label
    _atom_site_fract_x
    _atom_site_fract_y
    _atom_site_fract_z
    _atom_site_U_iso_or_equiv
    _atom_site_adp_type
    _atom_site_calc_flag
    _atom_site_refinement_flags
    _atom_site_occupancy
    _atom_site_symmetry_multiplicity
    _atom_site_disorder_assembly
    _atom_site_disorder_group
    S S1 0.09309(3) 0.325069(7) 0.66579(3) 0.02219(8) Uani d . 1 1 . .
    S S2 0.73345(3) 0.424830(7) 0.97466(3) 0.02176(8) Uani d . 1 1 . .
    N N1 0.24296(10) 0.37649(2) 0.18494(11) 0.01476(18) Uani d . 1 1 . .
    N N2 0.59395(10) 0.38563(2) 0.64295(10) 0.01326(17) Uani d . 1 1 . .
    N N3 0.25785(10) 0.38031(2) 0.53216(10) 0.01739(19) Uani d . 1 1 . .
    N N4 0.57319(11) 0.37474(3) 1.14655(11) 0.0213(2) Uani d . 1 1 . .
    C C1 0.18788(12) 0.41052(3) 0.10828(12) 0.0154(2) Uani d . 1 1 . .
    H H1 0.0728 0.4134 0.1215 0.018 Uiso calc R 1 1 . .
    C C2 0.21502(14) 0.41008(3) -0.06624(12) 0.0192(2) Uani d . 1 1 . .
    H H2A 0.1487 0.3916 -0.1187 0.023 Uiso calc R 1 1 . .
    H H2B 0.3265 0.4043 -0.0810 0.023 Uiso calc R 1 1 . .
    C C3 0.17461(15) 0.44596(3) -0.14073(13) 0.0231(2) Uani d . 1 1 . .
    H H3A 0.2005 0.4456 -0.2519 0.028 Uiso calc R 1 1 . .
    H H3B 0.0602 0.4502 -0.1377 0.028 Uiso calc R 1 1 . .
    C C4 0.26455(16) 0.47591(3) -0.05596(14) 0.0251(2) Uani d . 1 1 . .
    H H4A 0.3787 0.4730 -0.0673 0.030 Uiso calc R 1 1 . .
    H H4B 0.2319 0.4987 -0.1038 0.030 Uiso calc R 1 1 . .
    C C5 0.23223(15) 0.47606(3) 0.11732(13) 0.0233(2) Uani d . 1 1 . .
    H H5A 0.2940 0.4951 0.1714 0.028 Uiso calc R 1 1 . .
    H H5B 0.1193 0.4809 0.1288 0.028 Uiso calc R 1 1 . .
    C C6 0.27613(13) 0.44066(3) 0.19307(12) 0.0178(2) Uani d . 1 1 . .
    H H6A 0.2502 0.4410 0.3042 0.021 Uiso calc R 1 1 . .
    H H6B 0.3908 0.4368 0.1898 0.021 Uiso calc R 1 1 . .
    C C7 0.16086(12) 0.34292(3) 0.13194(12) 0.0166(2) Uani d . 1 1 . .
    H H7 0.1640 0.3409 0.0157 0.020 Uiso calc R 1 1 . .
    C C8 -0.01021(13) 0.34341(3) 0.17372(14) 0.0212(2) Uani d . 1 1 . .
    H H8A -0.0661 0.3632 0.1189 0.025 Uiso calc R 1 1 . .
    H H8B -0.0153 0.3470 0.2878 0.025 Uiso calc R 1 1 . .
    C C9 -0.08997(14) 0.30851(3) 0.12608(16) 0.0269(3) Uani d . 1 1 . .
    H H9A -0.1996 0.3087 0.1581 0.032 Uiso calc R 1 1 . .
    H H9B -0.0933 0.3060 0.0108 0.032 Uiso calc R 1 1 . .
    C C10 -0.00232(15) 0.27727(3) 0.20182(17) 0.0279(3) Uani d . 1 1 . .
    H H10A -0.0537 0.2551 0.1655 0.033 Uiso calc R 1 1 . .
    H H10B -0.0072 0.2786 0.3169 0.033 Uiso calc R 1 1 . .
    C C11 0.16942(15) 0.27704(3) 0.16025(16) 0.0275(3) Uani d . 1 1 . .
    H H11A 0.1745 0.2734 0.0461 0.033 Uiso calc R 1 1 . .
    H H11B 0.2253 0.2572 0.2147 0.033 Uiso calc R 1 1 . .
    C C12 0.25028(13) 0.31181(3) 0.20785(14) 0.0205(2) Uani d . 1 1 . .
    H H12A 0.2544 0.3143 0.3232 0.025 Uiso calc R 1 1 . .
    H H12B 0.3595 0.3117 0.1748 0.025 Uiso calc R 1 1 . .
    C C13 0.66417(12) 0.40923(3) 0.52378(12) 0.0133(2) Uani d . 1 1 . .
    H H13 0.6382 0.3993 0.4170 0.016 Uiso calc R 1 1 . .
    C C14 0.58766(12) 0.44545(3) 0.53387(12) 0.0156(2) Uani d . 1 1 . .
    H H14A 0.6065 0.4550 0.6411 0.019 Uiso calc R 1 1 . .
    H H14B 0.4726 0.4434 0.5110 0.019 Uiso calc R 1 1 . .
    C C15 0.65691(13) 0.47051(3) 0.41591(13) 0.0184(2) Uani d . 1 1 . .
    H H15A 0.6320 0.4617 0.3083 0.022 Uiso calc R 1 1 . .
    H H15B 0.6089 0.4941 0.4245 0.022 Uiso calc R 1 1 . .
    C C16 0.83523(13) 0.47332(3) 0.44655(13) 0.0198(2) Uani d . 1 1 . .
    H H16A 0.8785 0.4891 0.3678 0.024 Uiso calc R 1 1 . .
    H H16B 0.8600 0.4836 0.5515 0.024 Uiso calc R 1 1 . .
    C C17 0.91103(13) 0.43707(3) 0.43778(13) 0.0197(2) Uani d . 1 1 . .
    H H17A 1.0257 0.4392 0.4625 0.024 Uiso calc R 1 1 . .
    H H17B 0.8946 0.4279 0.3297 0.024 Uiso calc R 1 1 . .
    C C18 0.84242(12) 0.41101(3) 0.55173(13) 0.0173(2) Uani d . 1 1 . .
    H H18A 0.8881 0.3873 0.5370 0.021 Uiso calc R 1 1 . .
    H H18B 0.8701 0.4186 0.6607 0.021 Uiso calc R 1 1 . .
    C C19 0.64807(12) 0.34769(3) 0.65169(12) 0.0141(2) Uani d . 1 1 . .
    H H19 0.7622 0.3470 0.6872 0.017 Uiso calc R 1 1 . .
    C C20 0.62609(13) 0.33067(3) 0.49062(12) 0.0164(2) Uani d . 1 1 . .
    H H20A 0.6962 0.3422 0.4182 0.020 Uiso calc R 1 1 . .
    H H20B 0.5161 0.3340 0.4485 0.020 Uiso calc R 1 1 . .
    C C21 0.66374(14) 0.29126(3) 0.50033(13) 0.0200(2) Uani d . 1 1 . .
    H H21A 0.6432 0.2804 0.3958 0.024 Uiso calc R 1 1 . .
    H H21B 0.7767 0.2881 0.5319 0.024 Uiso calc R 1 1 . .
    C C22 0.56472(14) 0.27271(3) 0.61790(13) 0.0215(2) Uani d . 1 1 . .
    H H22A 0.4521 0.2742 0.5821 0.026 Uiso calc R 1 1 . .
    H H22B 0.5941 0.2475 0.6244 0.026 Uiso calc R 1 1 . .
    C C23 0.59016(14) 0.28959(3) 0.77911(13) 0.0207(2) Uani d . 1 1 . .
    H H23A 0.7007 0.2860 0.8189 0.025 Uiso calc R 1 1 . .
    H H23B 0.5214 0.2780 0.8526 0.025 Uiso calc R 1 1 . .
    C C24 0.55370(13) 0.32905(3) 0.77289(12) 0.0176(2) Uani d . 1 1 . .
    H H24A 0.4400 0.3325 0.7462 0.021 Uiso calc R 1 1 . .
    H H24B 0.5791 0.3396 0.8773 0.021 Uiso calc R 1 1 . .
    C C25 0.18777(12) 0.35743(3) 0.58834(12) 0.0165(2) Uani d . 1 1 . .
    C C26 0.64060(12) 0.39560(3) 1.07589(12) 0.0161(2) Uani d . 1 1 . .
    H H11 0.2359(16) 0.3784(4) 0.2875(18) 0.021(3) Uiso d . 1 1 . .
    H H12 0.3529(19) 0.3737(4) 0.1698(17) 0.028(4) Uiso d . 1 1 . .
    H H21 0.4878(18) 0.3857(4) 0.6218(16) 0.021(3) Uiso d . 1 1 . .
    H H22 0.6162(18) 0.3952(4) 0.7374(18) 0.026(4) Uiso d . 1 1 . .
loop_
    _atom_site_aniso_label
    _atom_site_aniso_U_11
    _atom_site_aniso_U_22
    _atom_site_aniso_U_33
    _atom_site_aniso_U_12
    _atom_site_aniso_U_13
    _atom_site_aniso_U_23
    S1 0.01980(14) 0.01931(14) 0.02743(15) -0.00320(10) 0.00126(11) 0.00326(10)
    S2 0.02543(15) 0.02238(14) 0.01734(14) -0.00632(10) 0.00034(10) 0.00057(10)
    N1 0.0141(4) 0.0151(4) 0.0149(4) -0.0022(3) 0.0002(3) -0.0004(3)
    N2 0.0136(4) 0.0112(4) 0.0149(4) 0.0000(3) 0.0004(3) -0.0006(3)
    N3 0.0156(4) 0.0193(4) 0.0171(4) 0.0009(3) -0.0003(3) 0.0006(3)
    N4 0.0176(4) 0.0264(5) 0.0197(5) -0.0008(4) 0.0010(4) 0.0001(4)
    C1 0.0149(5) 0.0152(5) 0.0158(5) -0.0008(4) 0.0000(4) -0.0001(4)
    C2 0.0250(5) 0.0176(5) 0.0149(5) -0.0016(4) -0.0008(4) -0.0009(4)
    C3 0.0318(6) 0.0196(5) 0.0173(5) -0.0018(5) -0.0031(5) 0.0022(4)
    C4 0.0354(7) 0.0179(5) 0.0218(6) -0.0054(5) -0.0003(5) 0.0033(4)
    C5 0.0318(6) 0.0155(5) 0.0224(6) -0.0023(4) -0.0001(5) -0.0018(4)
    C6 0.0203(5) 0.0165(5) 0.0164(5) -0.0028(4) 0.0001(4) -0.0022(4)
    C7 0.0168(5) 0.0153(5) 0.0175(5) -0.0037(4) -0.0001(4) -0.0018(4)
    C8 0.0144(5) 0.0176(5) 0.0312(6) -0.0019(4) -0.0018(4) 0.0001(4)
    C9 0.0189(5) 0.0239(6) 0.0374(7) -0.0073(5) -0.0032(5) -0.0024(5)
    C10 0.0249(6) 0.0164(5) 0.0425(7) -0.0068(5) 0.0036(5) -0.0021(5)
    C11 0.0256(6) 0.0160(5) 0.0414(7) -0.0015(5) 0.0058(5) -0.0056(5)
    C12 0.0162(5) 0.0165(5) 0.0288(6) 0.0001(4) 0.0016(4) -0.0008(4)
    C13 0.0142(5) 0.0119(5) 0.0137(5) -0.0009(4) 0.0013(4) 0.0003(4)
    C14 0.0144(5) 0.0122(5) 0.0204(5) -0.0002(4) 0.0013(4) 0.0005(4)
    C15 0.0172(5) 0.0141(5) 0.0238(5) -0.0007(4) 0.0005(4) 0.0041(4)
    C16 0.0181(5) 0.0187(5) 0.0225(5) -0.0059(4) 0.0008(4) 0.0026(4)
    C17 0.0138(5) 0.0241(6) 0.0215(5) -0.0010(4) 0.0034(4) 0.0029(4)
    C18 0.0136(5) 0.0177(5) 0.0205(5) 0.0013(4) 0.0012(4) 0.0021(4)
    C19 0.0144(5) 0.0098(5) 0.0176(5) 0.0007(4) -0.0019(4) 0.0000(4)
    C20 0.0206(5) 0.0130(5) 0.0158(5) -0.0007(4) 0.0017(4) -0.0005(4)
    C21 0.0265(6) 0.0122(5) 0.0214(5) -0.0003(4) 0.0024(4) -0.0029(4)
    C22 0.0304(6) 0.0127(5) 0.0211(5) -0.0034(4) -0.0009(5) 0.0002(4)
    C23 0.0300(6) 0.0137(5) 0.0181(5) -0.0001(4) -0.0019(4) 0.0029(4)
    C24 0.0231(5) 0.0146(5) 0.0149(5) 0.0004(4) 0.0004(4) 0.0012(4)
    C25 0.0133(5) 0.0196(5) 0.0161(5) 0.0035(4) -0.0021(4) -0.0024(4)
    C26 0.0132(5) 0.0207(5) 0.0142(5) 0.0026(4) -0.0015(4) -0.0040(4)
_geom_special_details
;
All e.s.d.'s (except the e.s.d. in the dihedral angle between two l.s. planes)
are estimated using the full covariance matrix. The cell e.s.d.'s are taken
into account individually in the estimation of e.s.d.'s in distances, angles
and torsion angles; correlations between e.s.d.'s in cell parameters are only
used when they are defined by crystal symmetry. An approximate (isotropic)
treatment of cell e.s.d.'s is used for estimating e.s.d.'s involving l.s.
planes.
;
loop_
    _geom_bond_atom_site_label_1
    _geom_bond_atom_site_label_2
    _geom_bond_site_symmetry_2
    _geom_bond_distance
    _geom_bond_publ_flag
    S1 C25 . 1.6327(11) ?
    S2 C26 . 1.6412(11) ?
    N1 C7 . 1.5087(13) ?
    N1 C1 . 1.5097(13) ?
    N1 H11 . 0.887(15) ?
    N1 H12 . 0.960(16) ?
    N2 C13 . 1.5090(13) ?
    N2 C19 . 1.5120(12) ?
    N2 H21 . 0.911(15) ?
    N2 H22 . 0.895(16) ?
    N3 C25 . 1.1738(15) ?
    N4 C26 . 1.1690(15) ?
    C1 C2 . 1.5259(14) ?
    C1 C6 . 1.5264(14) ?
    C1 H1 . 1.0000 ?
    C2 C3 . 1.5329(15) ?
    C2 H2A . 0.9900 ?
    C2 H2B . 0.9900 ?
    C3 C4 . 1.5278(16) ?
    C3 H3A . 0.9900 ?
    C3 H3B . 0.9900 ?
    C4 C5 . 1.5255(16) ?
    C4 H4A . 0.9900 ?
    C4 H4B . 0.9900 ?
    C5 C6 . 1.5274(15) ?
    C5 H5A . 0.9900 ?
    C5 H5B . 0.9900 ?
    C6 H6A . 0.9900 ?
    C6 H6B . 0.9900 ?
    C7 C8 . 1.5227(15) ?
    C7 C12 . 1.5273(15) ?
    C7 H7 . 1.0000 ?
    C8 C9 . 1.5317(15) ?
    C8 H8A . 0.9900 ?
    C8 H8B . 0.9900 ?
    C9 C10 . 1.5235(17) ?
    C9 H9A . 0.9900 ?
    C9 H9B . 0.9900 ?
    C10 C11 . 1.5277(17) ?
    C10 H10A . 0.9900 ?
    C10 H10B . 0.9900 ?
    C11 C12 . 1.5314(15) ?
    C11 H11A . 0.9900 ?
    C11 H11B . 0.9900 ?
    C12 H12A . 0.9900 ?
    C12 H12B . 0.9900 ?
    C13 C18 . 1.5236(14) ?
    C13 C14 . 1.5260(13) ?
    C13 H13 . 1.0000 ?
    C14 C15 . 1.5319(14) ?
    C14 H14A . 0.9900 ?
    C14 H14B . 0.9900 ?
    C15 C16 . 1.5287(15) ?
    C15 H15A . 0.9900 ?
    C15 H15B . 0.9900 ?
    C16 C17 . 1.5235(16) ?
    C16 H16A . 0.9900 ?
    C16 H16B . 0.9900 ?
    C17 C18 . 1.5305(14) ?
    C17 H17A . 0.9900 ?
    C17 H17B . 0.9900 ?
    C18 H18A . 0.9900 ?
    C18 H18B . 0.9900 ?
    C19 C20 . 1.5230(14) ?
    C19 C24 . 1.5262(14) ?
    C19 H19 . 1.0000 ?
    C20 C21 . 1.5303(14) ?
    C20 H20A . 0.9900 ?
    C20 H20B . 0.9900 ?
    C21 C22 . 1.5257(15) ?
    C21 H21A . 0.9900 ?
    C21 H21B . 0.9900 ?
    C22 C23 . 1.5240(15) ?
    C22 H22A . 0.9900 ?
    C22 H22B . 0.9900 ?
    C23 C24 . 1.5290(14) ?
    C23 H23A . 0.9900 ?
    C23 H23B . 0.9900 ?
    C24 H24A . 0.9900 ?
    C24 H24B . 0.9900 ?
loop_
    _geom_angle_atom_site_label_1
    _geom_angle_atom_site_label_2
    _geom_angle_atom_site_label_3
    _geom_angle_site_symmetry_1
    _geom_angle_site_symmetry_3
    _geom_angle
    _geom_angle_publ_flag
    C7 N1 C1 . . 117.79(8) ?
    C7 N1 H11 . . 108.0(9) ?
    C1 N1 H11 . . 108.7(9) ?
    C7 N1 H12 . . 107.6(9) ?
    C1 N1 H12 . . 108.4(9) ?
    H11 N1 H12 . . 105.8(13) ?
    C13 N2 C19 . . 117.74(8) ?
    C13 N2 H21 . . 107.2(9) ?
    C19 N2 H21 . . 107.9(9) ?
    C13 N2 H22 . . 107.4(10) ?
    C19 N2 H22 . . 107.2(10) ?
    H21 N2 H22 . . 109.2(13) ?
    N1 C1 C2 . . 110.71(8) ?
    N1 C1 C6 . . 107.72(8) ?
    C2 C1 C6 . . 111.89(9) ?
    N1 C1 H1 . . 108.8 ?
    C2 C1 H1 . . 108.8 ?
    C6 C1 H1 . . 108.8 ?
    C1 C2 C3 . . 110.68(9) ?
    C1 C2 H2A . . 109.5 ?
    C3 C2 H2A . . 109.5 ?
    C1 C2 H2B . . 109.5 ?
    C3 C2 H2B . . 109.5 ?
    H2A C2 H2B . . 108.1 ?
    C4 C3 C2 . . 111.76(9) ?
    C4 C3 H3A . . 109.3 ?
    C2 C3 H3A . . 109.3 ?
    C4 C3 H3B . . 109.3 ?
    C2 C3 H3B . . 109.3 ?
    H3A C3 H3B . . 107.9 ?
    C5 C4 C3 . . 110.38(10) ?
    C5 C4 H4A . . 109.6 ?
    C3 C4 H4A . . 109.6 ?
    C5 C4 H4B . . 109.6 ?
    C3 C4 H4B . . 109.6 ?
    H4A C4 H4B . . 108.1 ?
    C6 C5 C4 . . 110.78(9) ?
    C6 C5 H5A . . 109.5 ?
    C4 C5 H5A . . 109.5 ?
    C6 C5 H5B . . 109.5 ?
    C4 C5 H5B . . 109.5 ?
    H5A C5 H5B . . 108.1 ?
    C5 C6 C1 . . 110.93(9) ?
    C5 C6 H6A . . 109.5 ?
    C1 C6 H6A . . 109.5 ?
    C5 C6 H6B . . 109.5 ?
    C1 C6 H6B . . 109.5 ?
    H6A C6 H6B . . 108.0 ?
    N1 C7 C8 . . 110.57(9) ?
    N1 C7 C12 . . 108.39(8) ?
    C8 C7 C12 . . 111.61(9) ?
    N1 C7 H7 . . 108.7 ?
    C8 C7 H7 . . 108.7 ?
    C12 C7 H7 . . 108.7 ?
    C7 C8 C9 . . 110.00(9) ?
    C7 C8 H8A . . 109.7 ?
    C9 C8 H8A . . 109.7 ?
    C7 C8 H8B . . 109.7 ?
    C9 C8 H8B . . 109.7 ?
    H8A C8 H8B . . 108.2 ?
    C10 C9 C8 . . 111.25(10) ?
    C10 C9 H9A . . 109.4 ?
    C8 C9 H9A . . 109.4 ?
    C10 C9 H9B . . 109.4 ?
    C8 C9 H9B . . 109.4 ?
    H9A C9 H9B . . 108.0 ?
    C9 C10 C11 . . 110.86(10) ?
    C9 C10 H10A . . 109.5 ?
    C11 C10 H10A . . 109.5 ?
    C9 C10 H10B . . 109.5 ?
    C11 C10 H10B . . 109.5 ?
    H10A C10 H10B . . 108.1 ?
    C10 C11 C12 . . 110.75(10) ?
    C10 C11 H11A . . 109.5 ?
    C12 C11 H11A . . 109.5 ?
    C10 C11 H11B . . 109.5 ?
    C12 C11 H11B . . 109.5 ?
    H11A C11 H11B . . 108.1 ?
    C7 C12 C11 . . 110.43(9) ?
    C7 C12 H12A . . 109.6 ?
    C11 C12 H12A . . 109.6 ?
    C7 C12 H12B . . 109.6 ?
    C11 C12 H12B . . 109.6 ?
    H12A C12 H12B . . 108.1 ?
    N2 C13 C18 . . 110.76(8) ?
    N2 C13 C14 . . 107.88(8) ?
    C18 C13 C14 . . 112.09(8) ?
    N2 C13 H13 . . 108.7 ?
    C18 C13 H13 . . 108.7 ?
    C14 C13 H13 . . 108.7 ?
    C13 C14 C15 . . 109.75(8) ?
    C13 C14 H14A . . 109.7 ?
    C15 C14 H14A . . 109.7 ?
    C13 C14 H14B . . 109.7 ?
    C15 C14 H14B . . 109.7 ?
    H14A C14 H14B . . 108.2 ?
    C16 C15 C14 . . 110.52(9) ?
    C16 C15 H15A . . 109.5 ?
    C14 C15 H15A . . 109.5 ?
    C16 C15 H15B . . 109.5 ?
    C14 C15 H15B . . 109.5 ?
    H15A C15 H15B . . 108.1 ?
    C17 C16 C15 . . 110.38(9) ?
    C17 C16 H16A . . 109.6 ?
    C15 C16 H16A . . 109.6 ?
    C17 C16 H16B . . 109.6 ?
    C15 C16 H16B . . 109.6 ?
    H16A C16 H16B . . 108.1 ?
    C16 C17 C18 . . 111.81(9) ?
    C16 C17 H17A . . 109.3 ?
    C18 C17 H17A . . 109.3 ?
    C16 C17 H17B . . 109.3 ?
    C18 C17 H17B . . 109.3 ?
    H17A C17 H17B . . 107.9 ?
    C13 C18 C17 . . 110.24(9) ?
    C13 C18 H18A . . 109.6 ?
    C17 C18 H18A . . 109.6 ?
    C13 C18 H18B . . 109.6 ?
    C17 C18 H18B . . 109.6 ?
    H18A C18 H18B . . 108.1 ?
    N2 C19 C20 . . 109.85(8) ?
    N2 C19 C24 . . 107.63(8) ?
    C20 C19 C24 . . 112.26(8) ?
    N2 C19 H19 . . 109.0 ?
    C20 C19 H19 . . 109.0 ?
    C24 C19 H19 . . 109.0 ?
    C19 C20 C21 . . 110.61(9) ?
    C19 C20 H20A . . 109.5 ?
    C21 C20 H20A . . 109.5 ?
    C19 C20 H20B . . 109.5 ?
    C21 C20 H20B . . 109.5 ?
    H20A C20 H20B . . 108.1 ?
    C22 C21 C20 . . 111.33(9) ?
    C22 C21 H21A . . 109.4 ?
    C20 C21 H21A . . 109.4 ?
    C22 C21 H21B . . 109.4 ?
    C20 C21 H21B . . 109.4 ?
    H21A C21 H21B . . 108.0 ?
    C23 C22 C21 . . 110.51(9) ?
    C23 C22 H22A . . 109.5 ?
    C21 C22 H22A . . 109.5 ?
    C23 C22 H22B . . 109.5 ?
    C21 C22 H22B . . 109.5 ?
    H22A C22 H22B . . 108.1 ?
    C22 C23 C24 . . 111.30(9) ?
    C22 C23 H23A . . 109.4 ?
    C24 C23 H23A . . 109.4 ?
    C22 C23 H23B . . 109.4 ?
    C24 C23 H23B . . 109.4 ?
    H23A C23 H23B . . 108.0 ?
    C19 C24 C23 . . 111.28(9) ?
    C19 C24 H24A . . 109.4 ?
    C23 C24 H24A . . 109.4 ?
    C19 C24 H24B . . 109.4 ?
    C23 C24 H24B . . 109.4 ?
    H24A C24 H24B . . 108.0 ?
    N3 C25 S1 . . 178.87(10) ?
    N4 C26 S2 . . 179.22(10) ?
loop_
    _geom_torsion_atom_site_label_1
    _geom_torsion_atom_site_label_2
    _geom_torsion_atom_site_label_3
    _geom_torsion_atom_site_label_4
    _geom_torsion_site_symmetry_1
    _geom_torsion_site_symmetry_2
    _geom_torsion_site_symmetry_3
    _geom_torsion_site_symmetry_4
    _geom_torsion
    _geom_torsion_publ_flag
    C7 N1 C1 C2 . . . . -63.27(11) ?
    C7 N1 C1 C6 . . . . 174.10(9) ?
    N1 C1 C2 C3 . . . . -174.30(9) ?
    C6 C1 C2 C3 . . . . -54.13(12) ?
    C1 C2 C3 C4 . . . . 54.77(13) ?
    C2 C3 C4 C5 . . . . -56.51(14) ?
    C3 C4 C5 C6 . . . . 57.23(13) ?
    C4 C5 C6 C1 . . . . -56.84(13) ?
    N1 C1 C6 C5 . . . . 177.42(9) ?
    C2 C1 C6 C5 . . . . 55.53(12) ?
    C1 N1 C7 C8 . . . . -65.18(12) ?
    C1 N1 C7 C12 . . . . 172.18(9) ?
    N1 C7 C8 C9 . . . . -177.40(9) ?
    C12 C7 C8 C9 . . . . -56.65(13) ?
    C7 C8 C9 C10 . . . . 56.46(14) ?
    C8 C9 C10 C11 . . . . -56.77(14) ?
    C9 C10 C11 C12 . . . . 56.41(15) ?
    N1 C7 C12 C11 . . . . 178.84(9) ?
    C8 C7 C12 C11 . . . . 56.83(12) ?
    C10 C11 C12 C7 . . . . -56.15(14) ?
    C19 N2 C13 C18 . . . . -58.85(11) ?
    C19 N2 C13 C14 . . . . 178.14(8) ?
    N2 C13 C14 C15 . . . . 179.34(8) ?
    C18 C13 C14 C15 . . . . 57.15(11) ?
    C13 C14 C15 C16 . . . . -57.84(11) ?
    C14 C15 C16 C17 . . . . 57.81(12) ?
    C15 C16 C17 C18 . . . . -56.46(12) ?
    N2 C13 C18 C17 . . . . -175.91(8) ?
    C14 C13 C18 C17 . . . . -55.37(11) ?
    C16 C17 C18 C13 . . . . 54.81(12) ?
    C13 N2 C19 C20 . . . . -54.20(11) ?
    C13 N2 C19 C24 . . . . -176.70(8) ?
    N2 C19 C20 C21 . . . . -174.01(8) ?
    C24 C19 C20 C21 . . . . -54.29(12) ?
    C19 C20 C21 C22 . . . . 55.96(12) ?
    C20 C21 C22 C23 . . . . -57.26(12) ?
    C21 C22 C23 C24 . . . . 56.46(13) ?
    N2 C19 C24 C23 . . . . 174.89(8) ?
    C20 C19 C24 C23 . . . . 53.89(12) ?
    C22 C23 C24 C19 . . . . -54.72(13) ?
loop_
    _geom_hbond_atom_site_label_D
    _geom_hbond_atom_site_label_H
    _geom_hbond_atom_site_label_A
    _geom_hbond_site_symmetry_A
    _geom_hbond_distance_DH
    _geom_hbond_distance_HA
    _geom_hbond_distance_DA
    _geom_hbond_angle_DHA
    N1 H11 N3 . 0.887(15) 2.091(15) 2.9696(13) 170.6(13)
    N1 H12 N4 1_554 0.960(16) 1.900(16) 2.8539(13) 172.1(13)
    N2 H21 N3 . 0.911(15) 2.068(15) 2.9650(12) 168.1(13)
    N2 H22 S2 . 0.895(16) 2.475(16) 3.3544(9) 167.4(13)
