# Supplementary material for: Dicyclo­hexyl­ammonium thio­cyanate: monoclinic polymorph
Source: Acta Crystallogr Sect E Struct Rep Online. 2011 Oct 5;67(Pt 11):o2843. doi: 10.1107/S1600536811040001 (PMC3247581; doi:10.1107/S1600536811040001)
Supplement: Supplementary file 2 [file e-67-o2843-Isup2.hkl]

# 
# h,k,l, Fc-squared, Fo-squared, sigma(Fo-squared) and status flag 
# 
data_I
_shelx_title '  P21/c' 
_shelx_refln_list_code          4 
_shelx_F_calc_maximum      206.73 
_exptl_crystal_F_000      1056.00 
_reflns_d_resolution_high  0.7982 
 
loop_ 
 _symmetry_equiv_pos_as_xyz 
 'x, y, z' 
 '-x, y+1/2, -z+1/2' 
 '-x, -y, -z' 
 'x, -y-1/2, z-1/2' 
 
_cell_length_a     8.5190 
_cell_length_b    37.9428 
_cell_length_c     8.5578 
_cell_angle_alpha  90.000 
_cell_angle_beta   93.661 
_cell_angle_gamma  90.000 
 
_shelx_F_squared_multiplier     1.000 
 
loop_ 
 _refln_index_h 
 _refln_index_k 
 _refln_index_l 
 _refln_F_squared_calc 
 _refln_F_squared_meas 
 _refln_F_squared_sigma 
 _refln_observed_status 
   1   0   0       42.74       42.16      1.78 o 
   2   0   0    24380.88    23012.78     58.14 o 
   3   0   0        0.06        3.99      1.67 o 
   4   0   0      579.76      604.74     14.26 o 
   5   0   0     1183.01     1591.45     26.51 o 
   6   0   0     3069.41     3185.68     41.85 o 
   7   0   0      121.86       79.50      5.07 o 
   8   0   0      260.09      293.92      9.85 o 
   9   0   0        0.18        3.57      3.63 o 
  10   0   0       76.19       81.39      4.80 o 
   1   1   0        0.04        3.75      1.80 o 
   3   1   0    15669.76    16238.65    115.78 o 
   4   1   0      128.35      167.47      5.38 o 
   5   1   0       68.97       82.50      4.39 o 
   6   1   0        2.75        7.03      1.74 o 
   7   1   0       75.48       64.59      3.27 o 
   8   1   0      199.29      247.18      7.07 o 
   9   1   0       91.67      119.96      5.22 o 
  10   1   0      303.91      302.46      6.31 o 
   1   2   0      205.06      229.65      6.28 o 
   2   2   0    21112.34    19833.37    226.23 o 
   3   2   0       85.96       95.01      6.52 o 
   4   2   0      620.76      570.54      9.80 o 
   5   2   0       32.32       46.31      3.33 o 
   6   2   0        6.28        6.35      1.89 o 
   7   2   0       47.09       50.48      2.63 o 
   8   2   0       53.66       82.12      4.24 o 
   9   2   0      664.37      700.27     11.90 o 
  10   2   0      195.29      205.95      5.22 o 
   1   3   0      154.47      170.36      2.51 o 
   2   3   0     2010.73     1924.88     15.92 o 
   3   3   0     4754.78     4910.43     34.61 o 
   4   3   0      910.25      917.51     12.42 o 
   5   3   0      842.18     1065.39     20.75 o 
   6   3   0      377.43      400.53     12.30 o 
   7   3   0      336.95      379.71      6.88 o 
   8   3   0      242.28      247.28      7.07 o 
   9   3   0       70.83       91.27      4.64 o 
  10   3   0       60.07       63.55      3.35 o 
   1   4   0      416.14      424.18     13.06 o 
   2   4   0     1434.04     1385.68     23.13 o 
   3   4   0        0.06        0.71      0.82 o 
   4   4   0       28.03       31.60      3.86 o 
   5   4   0      115.50      143.82      7.36 o 
   6   4   0      536.54      496.33     11.66 o 
   7   4   0       86.35      108.84      4.09 o 
   8   4   0       93.00       88.22      4.38 o 
   9   4   0        1.35        3.94      1.76 o 
  10   4   0       11.63       10.05      1.56 o 
   1   5   0     3784.39     3875.55     41.02 o 
   2   5   0     3541.70     3405.84     19.06 o 
   3   5   0       57.15       59.69      2.84 o 
   4   5   0      785.74      745.02     11.33 o 
   5   5   0       56.57       31.87      2.85 o 
   6   5   0      669.95      717.71     21.25 o 
   7   5   0      803.56      778.69      9.80 o 
   8   5   0       26.53       18.09      2.31 o 
   9   5   0      104.05      103.25      4.84 o 
  10   5   0      106.24      103.68      4.38 o 
   0   6   0      189.01      169.10      8.72 o 
   1   6   0     1878.51     1806.36     13.35 o 
   2   6   0     5064.93     4968.30     70.34 o 
   3   6   0       19.83       14.65      1.57 o 
   4   6   0     1779.52     1681.26     17.07 o 
   5   6   0      452.93      418.08      9.76 o 
   6   6   0       21.48       19.47      3.99 o 
   7   6   0      758.05      763.78      9.71 o 
   8   6   0        9.88        6.69      1.74 o 
   9   6   0      587.61      570.67     10.71 o 
  10   6   0       82.79       81.85      4.51 o 
   1   7   0      909.26      855.02     10.92 o 
   2   7   0      204.28      225.08      4.98 o 
   3   7   0     1059.19     1009.12     18.12 o 
   4   7   0      454.80      404.63      8.45 o 
   5   7   0      175.49      191.34     10.51 o 
   6   7   0      472.71      491.72     18.18 o 
   7   7   0      769.20      765.58     10.69 o 
   8   7   0        2.78        2.05      1.59 o 
   9   7   0      103.30      101.45      4.64 o 
  10   7   0       21.26       22.33      2.18 o 
   0   8   0    11273.85    11023.81     38.84 o 
   1   8   0     4433.45     4267.66     75.07 o 
   2   8   0        1.73        8.06      1.18 o 
   3   8   0       11.80       13.13      1.33 o 
   4   8   0      374.55      445.24     10.98 o 
   5   8   0     4392.48     4180.74     49.20 o 
   6   8   0     1138.38     1130.01     27.91 o 
   7   8   0       35.75       40.89      2.70 o 
   8   8   0        1.27        4.15      1.67 o 
   9   8   0       34.01       26.65      2.61 o 
  10   8   0      256.19      238.30      7.16 o 
   1   9   0     6712.54     6372.80     80.92 o 
   2   9   0       49.55       64.03      3.97 o 
   3   9   0     4612.46     4607.33     74.74 o 
   4   9   0      303.75      347.73     12.93 o 
   5   9   0      428.13      451.38     16.60 o 
   6   9   0      332.39      346.38     15.84 o 
   7   9   0      311.25      304.51      6.84 o 
   8   9   0      240.36      256.52      6.96 o 
   9   9   0      305.07      301.78      8.91 o 
  10   9   0      197.31      184.66      9.86 o 
   0  10   0      194.69      190.23      5.81 o 
   1  10   0      560.13      524.28     10.83 o 
   2  10   0     1986.24     2006.52     15.87 o 
   3  10   0       74.05       70.78      3.47 o 
   4  10   0      102.02      103.96      7.41 o 
   5  10   0      105.07       95.28      8.17 o 
   6  10   0      159.31      176.55     11.63 o 
   7  10   0      333.96      339.77      7.32 o 
   8  10   0       55.34       46.71      3.16 o 
   9  10   0      101.36      106.47      4.57 o 
  10  10   0       37.37       31.97      4.44 o 
   1  11   0      410.51      421.03     10.13 o 
   2  11   0      261.13      265.58      6.10 o 
   3  11   0    11317.05    11063.19    187.57 o 
   4  11   0      734.79      795.07     20.45 o 
   5  11   0     5258.88     5223.32     58.09 o 
   6  11   0      143.91      167.90      5.88 o 
   7  11   0     1187.09     1204.59     15.11 o 
   8  11   0       44.70       43.33      3.43 o 
   9  11   0     1368.57     1414.22     16.73 o 
  10  11   0       10.99        9.53      2.91 o 
   0  12   0      684.15      699.83     12.12 o 
   1  12   0     5023.07     5163.65     36.65 o 
   2  12   0       16.58       16.94      1.82 o 
   3  12   0      239.66      257.19      6.67 o 
   4  12   0       71.74       82.67      7.04 o 
   5  12   0     1600.26     1607.39     32.77 o 
   6  12   0       46.13       60.40      3.33 o 
   7  12   0      177.20      171.75      5.88 o 
   8  12   0       24.85       27.33      2.91 o 
   9  12   0        0.56        7.04      2.62 o 
  10  12   0       16.59       16.11      1.92 o 
   1  13   0       30.12       39.44      3.62 o 
   2  13   0      759.95      691.34     10.51 o 
   3  13   0     1682.26     1622.19     17.18 o 
   4  13   0      652.81      639.61     19.22 o 
   5  13   0     2669.07     2727.62     43.37 o 
   6  13   0      113.72      108.75      4.39 o 
   7  13   0     1856.34     1880.45     19.04 o 
   8  13   0      489.14      498.99      9.38 o 
   9  13   0     1470.10     1520.05     22.39 o 
  10  13   0      145.92      134.05      7.70 o 
   0  14   0       34.30       19.54      2.57 o 
   1  14   0      151.08      188.74      7.72 o 
   2  14   0      824.76      701.77     12.20 o 
   3  14   0      116.99      107.20      4.66 o 
   4  14   0     3000.50     2895.86     41.59 o 
   5  14   0      293.45      290.85     14.65 o 
   6  14   0      714.93      762.08     14.90 o 
   7  14   0     1343.22     1402.32     16.47 o 
   8  14   0       29.33       30.19      2.59 o 
   9  14   0      336.62      363.59      9.06 o 
  10  14   0        6.89        7.73      2.41 o 
   1  15   0     5542.25     5792.54     43.31 o 
   2  15   0       18.80       42.85      3.31 o 
   3  15   0     2157.56     2404.26     22.09 o 
   4  15   0     4831.51     4883.90     55.11 o 
   5  15   0      300.27      327.51     15.70 o 
   6  15   0      697.38      716.91     19.95 o 
   7  15   0      371.52      392.80      8.79 o 
   8  15   0       66.27       55.23      3.66 o 
   9  15   0     1078.58     1109.95     15.31 o 
  10  15   0       43.64       42.35      4.14 o 
   0  16   0     1893.24     2170.41     25.10 o 
   1  16   0        9.57       20.48      8.09 o 
   2  16   0        0.13        6.44      1.86 o 
   3  16   0       85.69       98.02      4.76 o 
   4  16   0      949.94      998.97     25.38 o 
   5  16   0     2667.21     2741.73     45.89 o 
   6  16   0    11242.39    11028.02    150.25 o 
   7  16   0       47.12       47.42      3.75 o 
   8  16   0      126.90      116.89      5.13 o 
   9  16   0       97.19       89.78      4.47 o 
  10  16   0      217.77      205.64      8.14 o 
   1  17   0       17.84       33.95      2.17 o 
   2  17   0     9133.68     9795.64     45.19 o 
   3  17   0       47.86       29.48      2.91 o 
   4  17   0       44.05       56.67      6.74 o 
   5  17   0       13.26       17.19      4.55 o 
   6  17   0     1032.00     1085.41     23.83 o 
   7  17   0        2.80        7.54      2.01 o 
   8  17   0      249.81      246.34      8.60 o 
   9  17   0      309.95      311.63      7.79 o 
   0  18   0     2730.78     2908.94     31.09 o 
   1  18   0      894.07      985.75     15.78 o 
   2  18   0     9176.55     9930.56    192.38 o 
   3  18   0      128.15      156.48      6.28 o 
   4  18   0     1171.34     1275.88     29.82 o 
   5  18   0      233.68      245.21     14.24 o 
   6  18   0      248.91      251.87      7.71 o 
   7  18   0      308.15      322.99     10.67 o 
   8  18   0        1.14        2.94      2.07 o 
   9  18   0        9.20       14.83      1.73 o 
   1  19   0      586.86      626.45     15.36 o 
   2  19   0     2178.03     2200.34     21.91 o 
   3  19   0       72.98      120.30      9.76 o 
   4  19   0     3538.93     3710.32     51.45 o 
   5  19   0      412.45      419.07     11.05 o 
   6  19   0       82.07       91.62      7.21 o 
   7  19   0       99.24      101.17      6.20 o 
   8  19   0      523.62      551.24     12.49 o 
   9  19   0      161.40      165.21      3.93 o 
   0  20   0    11271.24    11663.37     65.91 o 
   1  20   0       42.58       33.68      2.99 o 
   2  20   0      453.78      449.77     12.45 o 
   3  20   0      183.69      200.93      8.84 o 
   4  20   0     1527.83     1642.41     34.72 o 
   5  20   0     1098.06     1101.07     18.03 o 
   6  20   0     4532.86     4658.76    111.77 o 
   7  20   0      391.35      418.85     12.03 o 
   8  20   0      332.63      324.61      7.99 o 
   9  20   0        9.67       10.57      1.20 o 
   1  21   0      295.22      313.25      6.79 o 
   2  21   0      417.44      361.77      9.85 o 
   3  21   0     1881.47     1878.03     23.02 o 
   4  21   0      753.69      749.18     23.89 o 
   5  21   0        6.83        4.40      2.00 o 
   6  21   0      751.85      798.03     20.14 o 
   7  21   0      653.96      666.67     14.98 o 
   8  21   0     1152.65     1155.33     19.73 o 
   9  21   0      412.07      392.79      6.29 o 
   0  22   0      673.30      755.18     17.77 o 
   1  22   0     1105.43     1134.60     20.25 o 
   2  22   0      754.63      694.28     25.88 o 
   3  22   0     1816.12     1791.90     34.31 o 
   4  22   0      366.19      364.60     16.90 o 
   5  22   0       22.79       20.75      3.05 o 
   6  22   0      206.96      211.85     10.60 o 
   7  22   0      262.62      256.77      9.32 o 
   8  22   0      658.00      636.92      9.36 o 
   9  22   0      331.69      297.90      9.44 o 
   1  23   0     3915.41     3903.00     24.91 o 
   2  23   0       90.28       94.74      5.39 o 
   3  23   0      263.54      223.52     12.46 o 
   4  23   0       38.89       37.73      4.69 o 
   5  23   0        2.95       -2.40      1.64 o 
   6  23   0        1.57       -1.91      2.52 o 
   7  23   0       21.89       27.21      2.95 o 
   8  23   0      266.06      272.73      5.97 o 
   9  23   0        2.86        2.33      0.86 o 
   0  24   0        3.82       10.12      2.50 o 
   1  24   0      691.60      710.23     14.35 o 
   2  24   0        4.09        6.82      2.52 o 
   3  24   0        6.05        4.73      2.87 o 
   4  24   0        0.13        0.74      2.16 o 
   5  24   0        4.55        9.19      2.94 o 
   6  24   0      205.11      211.35      8.46 o 
   7  24   0        5.97        5.45      2.16 o 
   8  24   0        1.26        1.42      1.17 o 
   9  24   0       15.78       16.80      1.99 o 
   1  25   0      827.01      800.39     15.52 o 
   2  25   0     1805.61     1787.52     33.08 o 
   3  25   0        0.08       -4.06      2.70 o 
   4  25   0      924.20      889.42     14.20 o 
   5  25   0      131.35      123.86      5.44 o 
   6  25   0        1.94        3.22      2.89 o 
   7  25   0      231.96      244.36      7.37 o 
   8  25   0      403.30      410.32      7.86 o 
   9  25   0      124.54      116.02      5.98 o 
   0  26   0      412.28      406.56     14.09 o 
   1  26   0       37.41       35.79      3.60 o 
   2  26   0      315.41      318.84     10.27 o 
   3  26   0      295.26      281.39     10.07 o 
   4  26   0     2066.61     2008.88     18.58 o 
   5  26   0       79.88       76.13      4.44 o 
   6  26   0        0.65        3.02      2.13 o 
   7  26   0      757.00      795.83     15.66 o 
   8  26   0      686.01      700.83      9.74 o 
   1  27   0       31.78       40.41      3.76 o 
   2  27   0      454.95      413.09     12.70 o 
   3  27   0      849.99      802.30     12.90 o 
   4  27   0      287.81      261.14      7.77 o 
   5  27   0      521.99      518.80     10.94 o 
   6  27   0      231.35      254.61     12.14 o 
   7  27   0      412.58      408.27      8.91 o 
   8  27   0       47.78       49.38      2.63 o 
   0  28   0      547.19      491.90     20.14 o 
   1  28   0        2.63        2.88      1.85 o 
   2  28   0      157.90      156.15      5.58 o 
   3  28   0      778.12      793.53     12.94 o 
   4  28   0      305.92      285.70      9.57 o 
   5  28   0     1606.04     1525.19     22.09 o 
   6  28   0      235.53      261.70      8.82 o 
   7  28   0      144.91      158.31      5.46 o 
   8  28   0       79.67       72.02      2.89 o 
   1  29   0      909.67      893.96     13.56 o 
   2  29   0      477.48      470.94      9.69 o 
   3  29   0     3338.81     3225.51     29.78 o 
   4  29   0        0.02       -0.30      2.20 o 
   5  29   0      879.19      882.55     14.51 o 
   6  29   0        9.02        4.73      1.66 o 
   7  29   0      358.50      354.29      7.66 o 
   8  29   0      422.75      408.95     12.26 o 
   0  30   0     1121.80     1195.92     22.81 o 
   1  30   0      122.80      125.72      5.34 o 
   2  30   0      429.19      400.69     10.27 o 
   3  30   0      160.05      169.77      8.41 o 
   4  30   0      166.71      160.10      7.32 o 
   5  30   0      446.59      446.91      9.81 o 
   6  30   0       10.93       11.26      1.95 o 
   7  30   0      115.71      127.86      4.49 o 
   8  30   0       87.57       84.50      6.14 o 
   1  31   0     2923.78     2851.95     25.18 o 
   2  31   0       51.95       48.26      5.02 o 
   3  31   0     5135.88     4794.41     38.40 o 
   4  31   0      162.12      129.52      6.58 o 
   5  31   0     1403.09     1394.49     20.10 o 
   6  31   0       13.08       16.31      2.17 o 
   7  31   0      408.87      420.15     10.84 o 
   8  31   0      147.10      157.69      5.72 o 
   0  32   0      649.92      743.42     18.52 o 
   1  32   0      140.02      128.63      5.58 o 
   2  32   0      285.86      290.94      9.49 o 
   3  32   0        6.97       15.66      2.90 o 
   4  32   0      166.75      163.12      7.30 o 
   5  32   0      397.96      363.85     10.19 o 
   6  32   0      977.58     1053.46     16.19 o 
   7  32   0       48.13       47.62      3.73 o 
   1  33   0      185.36      208.09     10.16 o 
   2  33   0     1497.30     1359.91     20.52 o 
   3  33   0       30.05       34.22      3.69 o 
   4  33   0     1027.37     1035.23     17.65 o 
   5  33   0      284.99      255.97      8.39 o 
   6  33   0       28.52       25.80      2.89 o 
   7  33   0       95.19       99.15      4.59 o 
   0  34   0     2307.60     2060.06     44.90 o 
   1  34   0        2.23        7.37      2.74 o 
   2  34   0       49.08       72.00      6.97 o 
   3  34   0      204.98      216.71      8.18 o 
   4  34   0     1258.76     1170.46     18.45 o 
   5  34   0        5.86        9.84      2.30 o 
   6  34   0       27.70       24.92      2.64 o 
   7  34   0      369.11      378.83     12.35 o 
   1  35   0      242.72      267.26     11.51 o 
   2  35   0      281.42      228.63     10.38 o 
   3  35   0       44.36       32.30      3.51 o 
   4  35   0       82.83       64.06      4.51 o 
   5  35   0      872.96      867.12     12.42 o 
   6  35   0       47.27       43.96      4.63 o 
   7  35   0      811.78      819.20     11.83 o 
   0  36   0      411.28      429.86     20.74 o 
   1  36   0        7.58        7.35      3.25 o 
   2  36   0        2.63       11.66      3.01 o 
   3  36   0      360.94      432.61     13.25 o 
   4  36   0        8.40        6.59      2.03 o 
   5  36   0      467.73      475.58      8.80 o 
   6  36   0       74.19       73.21      4.48 o 
   1  37   0      590.21      626.67     17.23 o 
   2  37   0        2.78        1.88      2.36 o 
   3  37   0      896.51      910.70     28.99 o 
   4  37   0       47.68       49.85      4.56 o 
   5  37   0       85.92       62.73      3.65 o 
   6  37   0       10.23       12.32      1.98 o 
   0  38   0       18.29       14.76      3.26 o 
   1  38   0      232.51      253.96     10.91 o 
   2  38   0      517.91      524.48     14.72 o 
   3  38   0      254.27      279.56     15.87 o 
   4  38   0       96.18       85.65      4.37 o 
   5  38   0       25.26       25.70      2.32 o 
   6  38   0       28.15       25.77      2.28 o 
   1  39   0      195.83      204.57      9.56 o 
   2  39   0      356.53      341.58     11.57 o 
   3  39   0      359.92      366.39     17.44 o 
   4  39   0      117.78      108.97      4.55 o 
   5  39   0       29.51       25.96      2.10 o 
   6  39   0      105.90      103.42      5.68 o 
   0  40   0     1824.21     1794.81     25.76 o 
   1  40   0       37.43       50.90      3.97 o 
   2  40   0       42.42       45.25      4.54 o 
   3  40   0       13.64       10.61      4.30 o 
   4  40   0      147.50      144.84      9.45 o 
   5  40   0      179.97      172.37      4.26 o 
   1  41   0       54.17       46.86      4.33 o 
   2  41   0      815.63      813.80     25.37 o 
   3  41   0      839.79      933.84     25.32 o 
   4  41   0      248.15      253.86     11.63 o 
   5  41   0      163.91      166.81     16.15 o 
   0  42   0       58.02       81.87      8.08 o 
   1  42   0      216.20      238.37     10.17 o 
   2  42   0     1122.74     1220.13     20.23 o 
   3  42   0        4.44        7.23      2.38 o 
   4  42   0      480.41      468.17     10.47 o 
   1  43   0      269.54      293.65      7.59 o 
   2  43   0       12.88       18.04      2.90 o 
   3  43   0        7.45       11.90      2.27 o 
   4  43   0        4.24        5.42      1.60 o 
   0  44   0        1.29        0.79      2.57 o 
   1  44   0       88.42       95.43      4.10 o 
   2  44   0       26.18       28.37      3.10 o 
   3  44   0       89.32       94.76      4.70 o 
   4  44   0       10.30        9.34      1.46 o 
   1  45   0       74.53       72.04      4.06 o 
   2  45   0        5.54        7.52      2.28 o 
   3  45   0        6.64        5.66      1.38 o 
   0  46   0        1.51        2.49      2.03 o 
   1  46   0      560.26      574.39     15.50 o 
   2  46   0      352.38      367.49     11.80 o 
   1  47   0        2.66        5.62      2.09 o 
 -10   1   1       15.83       16.16      1.73 o 
  -9   1   1        7.83        7.09      2.41 o 
  -8   1   1     1125.97     1000.78     15.87 o 
  -7   1   1       39.12       23.98      2.27 o 
  -6   1   1      811.56      779.50     19.79 o 
  -5   1   1      478.57      534.81     10.23 o 
  -4   1   1     5054.83     5350.24     28.02 o 
  -3   1   1     3458.40     3596.80     19.03 o 
  -2   1   1    18531.81    16970.12     45.34 o 
  -1   1   1     3565.82     3179.28     26.31 o 
   0   1   1        6.34        4.44      0.54 o 
   1   1   1      241.90      220.21      3.05 o 
   2   1   1     1124.93     1036.60     15.68 o 
   3   1   1     1720.73     1642.13     15.41 o 
   4   1   1    12486.66    12717.69    219.84 o 
   5   1   1      201.54      211.56      7.46 o 
   6   1   1      522.19      552.35     13.10 o 
   7   1   1      550.56      533.21      7.54 o 
   8   1   1       19.11       32.96      2.55 o 
   9   1   1      518.59      494.64      8.98 o 
  10   1   1       60.66       49.25      2.97 o 
 -10   2   1      605.40      577.17     11.95 o 
  -9   2   1        1.06        1.90      2.05 o 
  -8   2   1      286.95      294.06      8.74 o 
  -7   2   1      343.26      332.58      7.86 o 
  -6   2   1      140.83      174.82      9.61 o 
  -5   2   1     7379.62     7410.84     55.61 o 
  -4   2   1     7756.19     8263.25     34.70 o 
  -3   2   1       23.01       26.72      1.79 o 
  -2   2   1      454.47      418.79      5.12 o 
  -1   2   1      457.64      370.47      3.18 o 
   0   2   1       75.56       66.51      2.09 o 
   1   2   1    13688.39    11342.24     44.67 o 
   2   2   1     2281.99     1937.13     11.24 o 
   3   2   1     2941.76     2832.77     20.24 o 
   4   2   1      175.35      195.21      6.33 o 
   5   2   1     2278.45     2396.01     37.00 o 
   6   2   1     2160.18     2245.19     26.40 o 
   7   2   1     1509.55     1284.35     13.69 o 
   8   2   1      144.30      115.10      4.42 o 
   9   2   1       24.74       18.71      2.27 o 
  10   2   1        1.30        2.11      2.19 o 
 -10   3   1        1.78        4.04      1.13 o 
  -9   3   1      606.52      581.75     11.12 o 
  -8   3   1       90.91       68.89      3.90 o 
  -7   3   1     1101.44     1050.13     13.91 o 
  -6   3   1     1001.23     1052.81     17.32 o 
  -5   3   1       23.67       22.59      4.39 o 
  -4   3   1     4882.51     4982.57     67.53 o 
  -3   3   1     4013.98     3974.33     19.98 o 
  -2   3   1      153.23      109.39      2.60 o 
  -1   3   1     6359.89     5654.07     73.71 o 
   0   3   1     1653.80     1597.63      7.22 o 
   1   3   1      249.51      199.70      4.35 o 
   2   3   1    15896.04    15228.20    104.25 o 
   3   3   1      111.75       65.00      3.24 o 
   4   3   1     1108.48     1157.89     15.18 o 
   5   3   1     1268.16     1199.73     17.57 o 
   6   3   1      191.28      181.95      7.61 o 
   7   3   1        0.69        4.09      2.40 o 
   8   3   1      807.92      830.81     11.44 o 
   9   3   1      471.22      456.39      8.58 o 
  10   3   1       46.72       44.67      2.90 o 
 -10   4   1        0.15       -0.11      1.08 o 
  -9   4   1     2642.93     2592.88     29.79 o 
  -8   4   1       47.79       57.17      3.57 o 
  -7   4   1      644.22      556.32     10.19 o 
  -6   4   1     1843.93     1946.47     33.07 o 
  -5   4   1      697.76      760.14     20.54 o 
  -4   4   1      547.83      527.23      8.76 o 
  -3   4   1     5852.50     5555.26     29.99 o 
  -2   4   1     4923.40     4807.22     23.51 o 
  -1   4   1    12219.61    11303.10     43.26 o 
   0   4   1      776.92      760.09     13.56 o 
   1   4   1       30.93       40.50      2.33 o 
   2   4   1    15417.72    14825.40     46.93 o 
   3   4   1     5584.86     5399.57     42.29 o 
   4   4   1     3098.11     3193.28     60.61 o 
   5   4   1     2312.89     2165.52     23.64 o 
   6   4   1      638.84      648.27     20.92 o 
   7   4   1      190.79      175.04      5.13 o 
   8   4   1     1249.36     1222.50     13.76 o 
   9   4   1      563.33      513.34     11.46 o 
  10   4   1      275.47      266.92      8.24 o 
 -10   5   1      132.79      109.39      4.47 o 
  -9   5   1       55.90       50.51      3.70 o 
  -8   5   1       96.32      100.60      4.64 o 
  -7   5   1      840.78      844.01     12.55 o 
  -6   5   1       21.17       16.47      3.41 o 
  -5   5   1       57.95       47.79      3.52 o 
  -4   5   1     1541.21     1597.98     31.23 o 
  -3   5   1     1385.32     1263.66     13.46 o 
  -2   5   1      739.20      824.66      6.98 o 
  -1   5   1      875.73      924.58      7.51 o 
   0   5   1     1807.62     1720.34     18.18 o 
   1   5   1     2122.33     1963.66      8.60 o 
   2   5   1     6047.02     5633.08    102.92 o 
   3   5   1        3.76       15.78      6.50 o 
   4   5   1     2245.65     2421.04     22.17 o 
   5   5   1       21.30       33.01      3.18 o 
   6   5   1        3.15       -2.86      2.71 o 
   7   5   1       17.61       15.52      1.93 o 
   8   5   1      129.65      127.03      4.27 o 
   9   5   1      177.68      157.28      8.62 o 
  10   5   1       37.27       43.77      2.88 o 
 -10   6   1        0.90       -2.77      1.85 o 
  -9   6   1       66.19       84.90      4.36 o 
  -8   6   1       34.26       41.01      3.51 o 
  -7   6   1      312.11      288.97      8.26 o 
  -6   6   1      131.79      120.75      8.67 o 
  -5   6   1       19.07       22.69      2.56 o 
  -4   6   1      742.60      831.99     10.35 o 
  -3   6   1      494.67      574.00      8.98 o 
  -2   6   1        8.82       14.18      0.72 o 
  -1   6   1     3212.47     3094.33     19.16 o 
   0   6   1      231.25      190.47      2.96 o 
   1   6   1    18655.62    18093.53     89.16 o 
   2   6   1     3851.07     3955.03     21.87 o 
   3   6   1      269.75      284.23      9.96 o 
   4   6   1      238.62      225.62      6.90 o 
   5   6   1      137.79      149.73      9.53 o 
   6   6   1      777.54      786.57     23.52 o 
   7   6   1       14.75        7.16      1.90 o 
   8   6   1      136.06      158.05      5.10 o 
   9   6   1       11.57       10.70      2.43 o 
  10   6   1        0.59        2.91      1.24 o 
 -10   7   1        2.53        2.37      4.14 o 
  -9   7   1     1200.29     1189.14     15.03 o 
  -8   7   1     1215.87     1164.24     14.85 o 
  -7   7   1        0.37        4.21      1.81 o 
  -6   7   1      433.36      432.88     16.54 o 
  -5   7   1      223.18      277.49      8.11 o 
  -4   7   1      447.18      456.74      6.71 o 
  -3   7   1       11.09        9.73      2.24 o 
  -2   7   1    11018.70    11459.87     62.39 o 
  -1   7   1     3527.57     3523.08     25.48 o 
   0   7   1     2042.85     1941.61     12.95 o 
   1   7   1       82.47       89.85      3.08 o 
   2   7   1     3922.44     3616.37     22.00 o 
   3   7   1      336.30      345.96     11.18 o 
   4   7   1     2777.30     2963.90     37.19 o 
   5   7   1      330.74      304.28     13.65 o 
   6   7   1        1.86        5.38      2.77 o 
   7   7   1        4.41        5.95      1.43 o 
   8   7   1       79.41       93.31      3.96 o 
   9   7   1      242.62      234.59      8.16 o 
  10   7   1       25.29       20.18      1.81 o 
 -10   8   1      100.30       78.86      6.76 o 
  -9   8   1     1268.79     1291.22     15.36 o 
  -8   8   1      120.55      122.19      4.95 o 
  -7   8   1     2388.49     2376.94     38.10 o 
  -6   8   1       31.68       39.03      5.26 o 
  -5   8   1        3.62        5.67      2.56 o 
  -4   8   1       74.43      103.10      4.44 o 
  -3   8   1     1584.76     1595.23     11.22 o 
  -2   8   1     1677.82     1596.84      9.08 o 
  -1   8   1     5536.38     5350.91     75.67 o 
   0   8   1       88.53       99.55      3.23 o 
   1   8   1       70.05       52.45      2.37 o 
   2   8   1     3339.03     3348.73     24.52 o 
   3   8   1      695.76      689.13     16.06 o 
   4   8   1     1050.25     1120.86     23.51 o 
   5   8   1      686.66      675.57     20.53 o 
   6   8   1       38.27       37.48      5.45 o 
   7   8   1       43.15       43.09      3.10 o 
   8   8   1      614.84      621.96     11.07 o 
   9   8   1      544.30      549.07     12.16 o 
  10   8   1      463.85      486.29      8.61 o 
 -10   9   1      209.95      208.08     10.73 o 
  -9   9   1      145.64      137.18      6.53 o 
  -8   9   1      160.55      181.71      5.91 o 
  -7   9   1     2374.00     2398.53     26.65 o 
  -6   9   1        6.09        6.87      2.96 o 
  -5   9   1       29.37       35.65      4.91 o 
  -4   9   1     1607.16     1826.27     18.10 o 
  -3   9   1     2069.71     2045.51     14.26 o 
  -2   9   1    11748.01    12018.21     37.57 o 
  -1   9   1     1974.86     1744.17     12.63 o 
   0   9   1      317.88      292.12      5.86 o 
   1   9   1      443.47      403.55      5.45 o 
   2   9   1      684.45      699.27      8.24 o 
   3   9   1     1815.48     1719.73     25.87 o 
   4   9   1     1577.37     1625.49     28.83 o 
   5   9   1       24.71       25.96      4.51 o 
   6   9   1      330.87      306.27      7.87 o 
   7   9   1      387.36      377.93      7.71 o 
   8   9   1      113.20      116.96      6.43 o 
   9   9   1     1290.67     1315.01     18.47 o 
  10   9   1      254.09      242.09      6.02 o 
 -10  10   1       13.78       15.63      3.68 o 
  -9  10   1      248.08      234.13      7.61 o 
  -8  10   1        5.30        5.93      1.87 o 
  -7  10   1      132.58      150.87      9.18 o 
  -6  10   1      338.59      385.54     16.48 o 
  -5  10   1     1572.96     1671.76     31.84 o 
  -4  10   1     1273.17     1314.87     30.18 o 
  -3  10   1      113.93       98.50      6.54 o 
  -2  10   1       20.01       17.95      1.13 o 
  -1  10   1      322.15      324.22      6.46 o 
   0  10   1     6316.95     5893.01     20.76 o 
   1  10   1    11154.46    10548.36     35.10 o 
   2  10   1      223.31      275.34      5.35 o 
   3  10   1     1160.92     1132.82     14.67 o 
   4  10   1      394.47      398.00     14.70 o 
   5  10   1      268.86      292.03     13.89 o 
   6  10   1     1088.07     1100.74     13.44 o 
   7  10   1     1139.65     1139.23     13.37 o 
   8  10   1       11.80       15.40      2.28 o 
   9  10   1      673.36      674.35     13.15 o 
  10  10   1       78.55       81.07      3.52 o 
 -10  11   1        6.54       13.16      3.36 o 
  -9  11   1       95.40       90.95      4.87 o 
  -8  11   1      296.01      290.14      8.34 o 
  -7  11   1      558.53      549.45     13.32 o 
  -6  11   1      146.84      137.41      5.75 o 
  -5  11   1      161.72      186.37     11.02 o 
  -4  11   1       38.22       40.82      4.94 o 
  -3  11   1      894.60      908.00     19.26 o 
  -2  11   1     2952.37     2935.19     18.64 o 
  -1  11   1     2511.42     2362.04     71.70 o 
   0  11   1     1575.68     1527.41     26.31 o 
   1  11   1      150.58      166.02      3.81 o 
   2  11   1      337.66      358.31      7.65 o 
   3  11   1      912.22      877.22     13.88 o 
   4  11   1     3645.90     3573.10     44.36 o 
   5  11   1      348.20      370.19     15.91 o 
   6  11   1      577.19      594.20     10.00 o 
   7  11   1     1009.33     1012.18     12.67 o 
   8  11   1      439.16      441.56     10.19 o 
   9  11   1      113.97      146.74      6.19 o 
  10  11   1       14.05       13.95      1.91 o 
 -10  12   1      391.69      372.59     13.15 o 
  -9  12   1      178.43      195.46      5.80 o 
  -8  12   1      464.26      446.87     10.23 o 
  -7  12   1      878.13      893.89     17.05 o 
  -6  12   1        5.76        5.02      1.58 o 
  -5  12   1       17.40       18.96      4.28 o 
  -4  12   1      118.59      106.15      7.72 o 
  -3  12   1     3435.76     3564.75     39.74 o 
  -2  12   1     1251.29     1193.83     12.58 o 
  -1  12   1     8728.35     8703.09    221.79 o 
   0  12   1       57.79       46.82      2.95 o 
   1  12   1       92.95      116.83      3.34 o 
   2  12   1     4014.16     4080.56     26.25 o 
   3  12   1     6976.42     6936.64    318.09 o 
   4  12   1      172.96      189.82     10.64 o 
   5  12   1      363.63      399.18     16.85 o 
   6  12   1       58.69       60.54      3.38 o 
   7  12   1      134.79      136.73      5.34 o 
   8  12   1      183.50      186.02      5.86 o 
   9  12   1      219.98      234.36      7.60 o 
  10  12   1      298.24      289.42      6.02 o 
 -10  13   1      152.27      152.33      8.22 o 
  -9  13   1      539.82      565.46     11.24 o 
  -8  13   1      122.39      123.02      5.41 o 
  -7  13   1     1942.81     1863.58     24.83 o 
  -6  13   1      625.22      596.12     11.46 o 
  -5  13   1      798.90      844.22     24.00 o 
  -4  13   1     1614.70     1592.48     29.75 o 
  -3  13   1      928.81      952.83     21.08 o 
  -2  13   1     1451.11     1539.19     14.99 o 
  -1  13   1     1819.76     2009.69     16.06 o 
   0  13   1     1619.82     1559.94     18.66 o 
   1  13   1      326.84      368.17      6.46 o 
   2  13   1     3729.87     3763.19     42.46 o 
   3  13   1      646.66      693.56     12.44 o 
   4  13   1     2074.59     1978.71     34.01 o 
   5  13   1      713.05      721.25     22.97 o 
   6  13   1       34.11       39.42      3.60 o 
   7  13   1       92.04       97.20      4.58 o 
   8  13   1      333.83      343.85      7.84 o 
   9  13   1      219.97      220.54      7.19 o 
  10  13   1      129.63      124.33      3.82 o 
 -10  14   1      222.02      215.43      6.18 o 
  -9  14   1      384.64      384.35      9.12 o 
  -8  14   1        6.58        6.49      1.54 o 
  -7  14   1      150.86      141.33      7.15 o 
  -6  14   1     1988.07     1980.49     22.96 o 
  -5  14   1     4153.04     4158.07     54.01 o 
  -4  14   1      282.72      312.40     13.61 o 
  -3  14   1       48.83       67.46      6.03 o 
  -2  14   1        0.02        2.95      1.52 o 
  -1  14   1     1259.17     1336.20      8.90 o 
   0  14   1      859.36      856.26      9.29 o 
   1  14   1    15582.53    16192.65     67.53 o 
   2  14   1     1205.77     1243.38     21.63 o 
   3  14   1      283.03      326.40      8.71 o 
   4  14   1     1108.22     1179.95     26.83 o 
   5  14   1      199.29      224.66     13.17 o 
   6  14   1     3390.36     3509.09     36.88 o 
   7  14   1      995.04      981.10     13.96 o 
   8  14   1       40.18       44.91      3.16 o 
   9  14   1       24.88       31.29      4.25 o 
  10  14   1      108.78       96.73      8.69 o 
 -10  15   1      148.97      139.60      4.73 o 
  -9  15   1        1.81        1.30      1.40 o 
  -8  15   1        1.41        4.51      1.86 o 
  -7  15   1      213.26      203.39      8.47 o 
  -6  15   1      370.42      390.20      9.51 o 
  -5  15   1      344.73      354.21     16.17 o 
  -4  15   1     1534.77     1526.83     30.41 o 
  -3  15   1        1.91       10.05      2.93 o 
  -2  15   1      192.79      216.82      8.12 o 
  -1  15   1       43.63       64.40      2.10 o 
   0  15   1     1550.32     1415.62     15.45 o 
   1  15   1     1818.53     1831.52     18.92 o 
   2  15   1       32.11       56.36      3.60 o 
   3  15   1     1105.31     1265.38     17.47 o 
   4  15   1     3399.33     3422.45     46.37 o 
   5  15   1      981.64      975.97     27.30 o 
   6  15   1      318.99      321.61      8.58 o 
   7  15   1     1406.11     1412.70     16.73 o 
   8  15   1      161.64      180.41      6.39 o 
   9  15   1      243.52      235.32      5.64 o 
 -10  16   1        4.47        4.35      1.75 o 
  -9  16   1       93.94       86.46      4.21 o 
  -8  16   1      521.46      530.68     10.49 o 
  -7  16   1      351.07      352.20     11.07 o 
  -6  16   1     1180.95     1202.49     16.78 o 
  -5  16   1       15.13       27.76      5.29 o 
  -4  16   1     2478.06     2469.23     39.73 o 
  -3  16   1     1304.11     1177.90     25.24 o 
  -2  16   1      172.81      213.02      6.39 o 
  -1  16   1      353.76      305.73      5.76 o 
   0  16   1     2120.78     2088.19     55.60 o 
   1  16   1       17.99       35.06      4.36 o 
   2  16   1     4370.57     4325.94    107.93 o 
   3  16   1      207.92      270.94      8.40 o 
   4  16   1        6.84       12.50      3.82 o 
   5  16   1     1967.61     1929.02     38.89 o 
   6  16   1      759.95      805.34     16.53 o 
   7  16   1       21.90       25.11      3.10 o 
   8  16   1     2228.45     2301.83     23.97 o 
   9  16   1      206.96      192.52      6.07 o 
  -9  17   1      319.70      325.60     10.36 o 
  -8  17   1       27.62       31.95      2.82 o 
  -7  17   1      137.80      135.85      7.10 o 
  -6  17   1     5284.13     5502.24     42.59 o 
  -5  17   1      415.06      414.13     18.14 o 
  -4  17   1     1359.18     1404.91     30.67 o 
  -3  17   1     1138.46     1078.76     24.91 o 
  -2  17   1     4936.73     5158.86     35.30 o 
  -1  17   1      301.92      337.63      6.69 o 
   0  17   1     1474.48     1510.04     15.30 o 
   1  17   1       53.14       51.95      3.47 o 
   2  17   1      815.42      792.15     13.42 o 
   3  17   1     2886.64     2920.87     27.89 o 
   4  17   1       44.94       56.86      6.60 o 
   5  17   1      247.62      256.58     14.48 o 
   6  17   1     4409.76     4477.10     47.25 o 
   7  17   1       74.28       76.18      4.58 o 
   8  17   1     1224.40     1231.26     18.64 o 
   9  17   1      175.25      167.11      5.56 o 
  -9  18   1        0.81        1.39      1.82 o 
  -8  18   1        8.28       11.50      1.88 o 
  -7  18   1       10.12       13.66      2.99 o 
  -6  18   1      606.23      626.75     12.35 o 
  -5  18   1      468.22      472.57     14.16 o 
  -4  18   1      897.03      905.87     25.11 o 
  -3  18   1      201.54      191.52     10.96 o 
  -2  18   1     1551.28     1646.51     36.76 o 
  -1  18   1      896.22      965.75     20.98 o 
   0  18   1      355.87      437.31      8.39 o 
   1  18   1    10646.21    10944.25    141.09 o 
   2  18   1     1305.39     1271.39     34.24 o 
   3  18   1      473.24      459.12     11.65 o 
   4  18   1       37.17       34.82      5.51 o 
   5  18   1      306.38      310.38     11.62 o 
   6  18   1       87.72       84.91      4.80 o 
   7  18   1        3.82        4.83      2.00 o 
   8  18   1       10.47       14.97      2.91 o 
   9  18   1       13.10       12.96      1.55 o 
  -9  19   1      279.46      274.17      7.22 o 
  -8  19   1      156.66      160.07      6.83 o 
  -7  19   1      120.23      135.27      6.99 o 
  -6  19   1     1475.77     1520.42     27.89 o 
  -5  19   1       12.79       16.98      3.48 o 
  -4  19   1     1366.32     1304.00     30.52 o 
  -3  19   1      442.33      454.27     16.74 o 
  -2  19   1      279.67      266.39      7.85 o 
  -1  19   1     1931.71     2060.75     30.97 o 
   0  19   1     1699.09     1719.85     18.73 o 
   1  19   1      694.19      739.53     12.90 o 
   2  19   1     2012.74     1944.95     28.31 o 
   3  19   1     5339.29     5271.92     45.96 o 
   4  19   1     1679.73     1633.27     34.16 o 
   5  19   1      459.04      456.09     17.92 o 
   6  19   1     3483.91     3477.52     48.59 o 
   7  19   1        1.38        0.22      2.19 o 
   8  19   1      179.24      174.82      6.56 o 
   9  19   1      468.59      452.62      6.98 o 
  -9  20   1      190.07      194.03      5.87 o 
  -8  20   1       19.51       15.26      2.66 o 
  -7  20   1      395.48      406.25     11.72 o 
  -6  20   1      505.82      511.45     17.46 o 
  -5  20   1       50.41       51.67      4.24 o 
  -4  20   1      101.44       97.40      8.75 o 
  -3  20   1      615.29      667.42     20.89 o 
  -2  20   1      145.07      145.44      6.08 o 
  -1  20   1      775.40      836.51     20.40 o 
   0  20   1      264.41      281.84      8.98 o 
   1  20   1     1340.65     1394.16     14.43 o 
   2  20   1        0.00        1.87      1.85 o 
   3  20   1      958.19     1054.76     17.79 o 
   4  20   1      235.97      241.89     13.44 o 
   5  20   1       25.23       18.88      3.59 o 
   6  20   1      426.32      437.60     11.83 o 
   7  20   1       94.57       89.58      7.10 o 
   8  20   1       30.38       34.24      2.81 o 
   9  20   1      124.94      119.63      3.54 o 
  -9  21   1      109.31       92.08      3.37 o 
  -8  21   1      109.18      110.30      5.54 o 
  -7  21   1     1065.15     1090.51     18.92 o 
  -6  21   1        8.38       10.09      2.69 o 
  -5  21   1       63.13       60.74      4.44 o 
  -4  21   1      126.10      123.78     10.02 o 
  -3  21   1       13.12       56.25      6.52 o 
  -2  21   1      839.29      840.54     14.71 o 
  -1  21   1       20.32       18.21      3.67 o 
   0  21   1        1.92        6.26      1.30 o 
   1  21   1      985.70     1009.49     12.59 o 
   2  21   1      361.18      345.80      9.86 o 
   3  21   1       61.00       39.97      3.73 o 
   4  21   1     4019.82     4126.57     55.42 o 
   5  21   1       17.41       15.54      3.48 o 
   6  21   1      232.16      229.85      8.60 o 
   7  21   1      918.33      921.42     14.54 o 
   8  21   1        9.84       15.89      2.10 o 
   9  21   1       38.05       35.45      1.98 o 
  -9  22   1       69.05       61.15      2.79 o 
  -8  22   1      112.99      114.82      4.75 o 
  -7  22   1      794.88      796.52     16.02 o 
  -6  22   1       69.14       70.82      5.22 o 
  -5  22   1     6848.36     7028.00     63.75 o 
  -4  22   1      143.78      144.87     10.83 o 
  -3  22   1      140.53      131.49      9.62 o 
  -2  22   1      131.34      144.37      6.38 o 
  -1  22   1       46.37       41.01      5.24 o 
   0  22   1      800.46      770.20     16.85 o 
   1  22   1     1032.74      818.86     15.58 o 
   2  22   1      378.40      373.27     14.17 o 
   3  22   1       33.46       34.01      3.68 o 
   4  22   1        4.15        6.37      2.90 o 
   5  22   1       55.25       64.48      4.77 o 
   6  22   1     4062.64     3926.60     42.80 o 
   7  22   1      830.06      845.92     13.83 o 
   8  22   1      330.41      328.08      7.36 o 
   9  22   1       31.18       28.70      1.76 o 
  -9  23   1       74.69       80.29      3.87 o 
  -8  23   1       17.03       17.80      2.22 o 
  -7  23   1      611.85      641.87     14.18 o 
  -6  23   1       82.07       90.84      5.87 o 
  -5  23   1      350.68      338.81     10.24 o 
  -4  23   1       84.92       90.97     16.74 o 
  -3  23   1     1019.94     1011.45     26.62 o 
  -2  23   1        6.36       12.16      5.69 o 
  -1  23   1      427.69      421.43     15.45 o 
   0  23   1      642.50      634.18     13.77 o 
   1  23   1       56.03       61.90      3.46 o 
   2  23   1      173.15      154.31      7.81 o 
   3  23   1       44.74       46.00      4.12 o 
   4  23   1      743.02      770.29     12.54 o 
   5  23   1      977.86      987.29     15.02 o 
   6  23   1       10.31       18.15      3.60 o 
   7  23   1      512.06      524.92     10.76 o 
   8  23   1      610.29      584.22      9.42 o 
   9  23   1       39.00       41.77      2.76 o 
  -9  24   1      468.94      439.85     23.91 o 
  -8  24   1      155.16      159.17      5.85 o 
  -7  24   1      206.39      213.00      7.04 o 
  -6  24   1      191.41      219.49      8.71 o 
  -5  24   1       25.16       29.81      6.90 o 
  -4  24   1      415.77      425.11     11.16 o 
  -3  24   1     3494.87     3267.07     48.81 o 
  -2  24   1        1.07        5.54      1.87 o 
  -1  24   1     4049.48     3883.95     47.99 o 
   0  24   1     1418.22     1465.31     21.32 o 
   1  24   1       18.17       20.45      2.15 o 
   2  24   1      719.04      665.10     15.26 o 
   3  24   1      311.76      286.11     10.05 o 
   4  24   1      155.99      145.12      7.35 o 
   5  24   1     1255.26     1244.45     22.26 o 
   6  24   1       28.70       23.28      3.28 o 
   7  24   1       48.09       50.61      3.63 o 
   8  24   1      694.10      660.42     12.30 o 
   9  24   1       45.14       36.54      3.56 o 
  -9  25   1       16.84       15.61      2.21 o 
  -8  25   1      485.81      471.44      8.43 o 
  -7  25   1       30.42       32.66      2.97 o 
  -6  25   1      155.22      171.33      6.60 o 
  -5  25   1      358.20      350.18     13.42 o 
  -4  25   1       38.30       48.82      3.50 o 
  -3  25   1        1.23        0.89      2.67 o 
  -2  25   1     1006.50     1033.75     26.50 o 
  -1  25   1     1340.32     1306.34     20.18 o 
   0  25   1      799.51      795.84     27.92 o 
   1  25   1        0.78       -1.32      1.08 o 
   2  25   1      245.55      243.43      8.97 o 
   3  25   1      709.41      656.19     15.27 o 
   4  25   1      101.32       76.35      4.22 o 
   5  25   1        8.73        5.45      2.27 o 
   6  25   1      405.18      427.74      9.69 o 
   7  25   1      238.40      259.63      7.32 o 
   8  25   1       23.64       25.88      2.16 o 
  -8  26   1        5.64        4.16      1.37 o 
  -7  26   1       47.07       41.67      3.21 o 
  -6  26   1      646.69      683.10     12.75 o 
  -5  26   1      174.59      185.97      9.94 o 
  -4  26   1        4.42        3.45      1.90 o 
  -3  26   1       18.25       20.54      2.41 o 
  -2  26   1        2.26        4.07      3.17 o 
  -1  26   1      701.09      713.85     12.93 o 
   0  26   1       12.93       17.23      5.88 o 
   1  26   1      208.05      197.56      7.95 o 
   2  26   1       68.04       62.99      4.77 o 
   3  26   1      115.77      118.60      4.33 o 
   4  26   1        6.75        9.39      1.78 o 
   5  26   1      478.55      473.92     12.24 o 
   6  26   1       15.76       18.74      2.39 o 
   7  26   1       45.40       37.16      3.00 o 
   8  26   1       60.88       58.63      3.10 o 
  -8  27   1      311.09      307.52      6.12 o 
  -7  27   1       27.23       26.02      2.56 o 
  -6  27   1        1.53        1.43      2.00 o 
  -5  27   1      509.07      470.38     12.05 o 
  -4  27   1       39.97       27.96      2.90 o 
  -3  27   1      927.33      941.80     23.31 o 
  -2  27   1      143.37      146.11      7.52 o 
  -1  27   1       88.36       83.87      4.76 o 
   0  27   1      645.23      585.70     29.34 o 
   1  27   1       73.37       76.77      9.28 o 
   2  27   1      104.54      113.72      6.33 o 
   3  27   1      320.67      276.69      7.43 o 
   4  27   1        1.92        1.79      1.53 o 
   5  27   1      431.31      460.66     12.01 o 
   6  27   1        9.91       11.03      2.05 o 
   7  27   1      172.65      191.63      6.18 o 
   8  27   1      148.07      132.99      3.94 o 
  -8  28   1        1.96        3.28      0.98 o 
  -7  28   1       18.64       21.01      2.43 o 
  -6  28   1       41.30       38.44      3.97 o 
  -5  28   1       98.15       94.82      5.62 o 
  -4  28   1      637.40      614.56     13.92 o 
  -3  28   1     1892.63     1901.89     23.21 o 
  -2  28   1       91.31       92.97      5.72 o 
  -1  28   1     4877.54     4901.05     51.84 o 
   0  28   1      397.79      377.55     11.61 o 
   1  28   1       16.21        8.86      3.44 o 
   2  28   1      719.80      697.26     11.74 o 
   3  28   1      524.76      551.88     10.45 o 
   4  28   1      155.74      159.75      7.05 o 
   5  28   1      139.95      148.74      6.03 o 
   6  28   1        0.82       -2.85      1.90 o 
   7  28   1      267.58      265.09      6.71 o 
   8  28   1        1.58       -0.32      0.97 o 
  -8  29   1      443.53      408.70      7.60 o 
  -7  29   1     1098.53     1102.32     16.18 o 
  -6  29   1      165.96      160.19      7.19 o 
  -5  29   1       48.78       46.41      4.05 o 
  -4  29   1        0.77        2.44      1.95 o 
  -3  29   1      210.30      186.81      6.54 o 
  -2  29   1      575.15      564.57     12.39 o 
  -1  29   1     5897.42     5967.40     34.86 o 
   0  29   1      544.11      547.42     14.43 o 
   1  29   1        0.02       25.95      5.31 o 
   2  29   1      364.62      345.73     10.11 o 
   3  29   1      494.13      509.46     10.06 o 
   4  29   1      426.80      520.68     12.52 o 
   5  29   1      223.63      191.87      6.66 o 
   6  29   1       13.13       16.60      2.24 o 
   7  29   1       88.62       87.87      3.78 o 
   8  29   1       53.26       52.29      3.46 o 
  -8  30   1        1.14        0.41      1.07 o 
  -7  30   1      126.22      127.52      5.47 o 
  -6  30   1      363.92      373.43     10.49 o 
  -5  30   1       68.25       98.91      5.38 o 
  -4  30   1      167.89      155.16      7.24 o 
  -3  30   1      280.15      293.36      9.63 o 
  -2  30   1      465.84      462.25      8.92 o 
  -1  30   1     2750.07     2663.52     39.54 o 
   0  30   1     7139.11     6879.11    107.70 o 
   1  30   1    12351.69    12120.30     72.28 o 
   2  30   1      487.37      470.01      9.05 o 
   3  30   1      920.37      877.23     16.33 o 
   4  30   1       18.25       16.05      2.34 o 
   5  30   1       17.19       11.99      2.24 o 
   6  30   1      829.16      853.53     12.28 o 
   7  30   1       17.04       26.50      2.20 o 
   8  30   1       78.53       78.35      4.68 o 
  -8  31   1      164.58      165.25      4.60 o 
  -7  31   1       11.86       11.76      1.60 o 
  -6  31   1       55.14       61.64      4.42 o 
  -5  31   1       21.08       20.02      2.45 o 
  -4  31   1       59.51       49.97      4.27 o 
  -3  31   1      211.10      195.21      7.95 o 
  -2  31   1     1777.93     1738.68     26.71 o 
  -1  31   1      606.84      609.30     14.11 o 
   0  31   1      420.94      411.57     10.33 o 
   1  31   1        5.45       24.34      2.97 o 
   2  31   1      791.15      735.93     15.10 o 
   3  31   1       15.94        4.71      3.33 o 
   4  31   1      390.25      438.83      9.95 o 
   5  31   1       41.20       44.16      3.31 o 
   6  31   1       61.04       57.52      3.30 o 
   7  31   1        7.19        5.77      1.54 o 
  -7  32   1        1.83        1.16      1.53 o 
  -6  32   1       21.98       14.52      2.64 o 
  -5  32   1       10.04        9.25      2.28 o 
  -4  32   1      624.68      662.66     14.39 o 
  -3  32   1      192.74      236.48      8.73 o 
  -2  32   1        8.34        8.04      6.27 o 
  -1  32   1     3064.68     3059.56     71.21 o 
   0  32   1     1237.59     1192.52     16.54 o 
   1  32   1     1015.01      960.47     17.23 o 
   2  32   1      570.73      527.57     16.05 o 
   3  32   1      337.38      385.30     10.86 o 
   4  32   1      607.86      591.52     13.37 o 
   5  32   1       99.04       94.33      4.49 o 
   6  32   1       40.70       36.65      3.58 o 
   7  32   1       48.10       48.35      4.57 o 
  -7  33   1       65.27       58.58      2.26 o 
  -6  33   1       51.25       49.28      3.74 o 
  -5  33   1      455.20      461.07      9.63 o 
  -4  33   1       80.26       71.55      4.86 o 
  -3  33   1     1167.48     1228.17     19.54 o 
  -2  33   1      325.56      343.41     13.32 o 
  -1  33   1      101.15       96.13      9.97 o 
   0  33   1     1554.63     1516.63     27.15 o 
   1  33   1      171.56      172.02      7.50 o 
   2  33   1      913.53      969.13     21.69 o 
   3  33   1      162.08      155.47      7.05 o 
   4  33   1        0.91        7.84      2.32 o 
   5  33   1     1046.76     1115.75     17.56 o 
   6  33   1      181.10      169.38      5.05 o 
   7  33   1       30.71       32.88      3.13 o 
  -7  34   1       32.00       29.55      2.22 o 
  -6  34   1      272.83      289.71      7.86 o 
  -5  34   1       77.42       75.83      3.99 o 
  -4  34   1      202.30      227.71      7.06 o 
  -3  34   1        0.08        5.24      2.52 o 
  -2  34   1       82.28       74.53      9.39 o 
  -1  34   1       15.38       20.75      3.67 o 
   0  34   1     1281.05     1271.81     25.01 o 
   1  34   1       44.21       46.63      4.14 o 
   2  34   1      331.27      329.24     12.78 o 
   3  34   1      595.87      605.71     16.34 o 
   4  34   1      684.25      771.73     19.76 o 
   5  34   1       37.41       41.32      3.44 o 
   6  34   1      256.03      272.20     12.05 o 
   7  34   1      271.75      280.27      8.98 o 
  -7  35   1       10.04        8.15      1.53 o 
  -6  35   1       46.53       58.83      3.48 o 
  -5  35   1       80.91       76.84      3.84 o 
  -4  35   1        4.65        2.17      1.54 o 
  -3  35   1        4.16        5.28      2.13 o 
  -2  35   1      493.28      446.65     21.51 o 
  -1  35   1       60.92       73.19      6.29 o 
   0  35   1     3330.73     3252.87     32.25 o 
   1  35   1      515.70      534.69     12.93 o 
   2  35   1      538.14      521.76     15.84 o 
   3  35   1      144.27      117.02      7.18 o 
   4  35   1      915.51      937.08     24.14 o 
   5  35   1       89.09       90.97      5.85 o 
   6  35   1      197.54      216.17      5.98 o 
   7  35   1      419.98      422.32      9.83 o 
  -6  36   1       80.18       93.17      4.01 o 
  -5  36   1       40.67       39.64      2.75 o 
  -4  36   1       51.48       44.68      3.15 o 
  -3  36   1      144.06      174.31      8.56 o 
  -2  36   1       65.87       66.02      8.76 o 
  -1  36   1     1277.82     1299.69     24.62 o 
   0  36   1     1130.67     1085.10     18.56 o 
   1  36   1      174.46      142.82      6.83 o 
   2  36   1     1273.88     1214.34     23.89 o 
   3  36   1       15.12       13.07      5.33 o 
   4  36   1      225.44      222.28      9.29 o 
   5  36   1        7.00       12.64      2.69 o 
   6  36   1      207.25      198.05      7.86 o 
  -6  37   1      395.94      372.37      9.85 o 
  -5  37   1       35.59       40.76      2.89 o 
  -4  37   1      126.58      124.56      6.80 o 
  -3  37   1      165.38      196.22      8.74 o 
  -2  37   1       35.80       27.72      5.98 o 
  -1  37   1      299.28      334.81     12.49 o 
   0  37   1      952.63      910.29     22.23 o 
   1  37   1       89.14       96.51      5.53 o 
   2  37   1      586.69      577.41     16.20 o 
   3  37   1       20.25       30.08      6.68 o 
   4  37   1       79.09       77.11      5.42 o 
   5  37   1      847.92      949.84     28.76 o 
   6  37   1       26.38       27.79      2.67 o 
  -6  38   1        0.06        3.06      1.31 o 
  -5  38   1      887.92      973.07     13.80 o 
  -4  38   1      162.03      172.95     12.05 o 
  -3  38   1       33.68       35.03      5.33 o 
  -2  38   1        2.15        6.30      4.61 o 
  -1  38   1      188.39      176.41      7.41 o 
   0  38   1      442.65      426.75     11.36 o 
   1  38   1     1558.78     1606.62     27.08 o 
   2  38   1        1.46        6.75      2.78 o 
   3  38   1       78.29       88.05      9.30 o 
   4  38   1        9.86        3.53      1.83 o 
   5  38   1      385.59      401.78      9.11 o 
   6  38   1      257.09      239.32      6.01 o 
  -6  39   1       17.86       15.05      1.62 o 
  -5  39   1        3.49        2.32      1.10 o 
  -4  39   1      336.56      356.02      9.98 o 
  -3  39   1        1.20        0.63      2.92 o 
  -2  39   1      573.32      584.98     23.00 o 
  -1  39   1       78.36       86.24      5.15 o 
   0  39   1      669.97      682.20     13.95 o 
   1  39   1        0.13        5.57      4.58 o 
   2  39   1      417.72      427.07     13.21 o 
   3  39   1      309.51      357.52     17.19 o 
   4  39   1      135.33      133.51      6.04 o 
   5  39   1       25.43       22.32      1.95 o 
  -5  40   1        5.51        7.91      1.28 o 
  -4  40   1       10.93       16.11      2.05 o 
  -3  40   1        3.83        2.06      2.91 o 
  -2  40   1        3.95        2.20      2.47 o 
  -1  40   1      103.48      104.59      6.78 o 
   0  40   1       18.55       21.11      2.92 o 
   1  40   1       16.70       10.63      2.94 o 
   2  40   1        9.18       12.69      2.93 o 
   3  40   1       37.80       38.30      6.23 o 
   4  40   1       11.56       18.50      2.67 o 
   5  40   1        1.18       -0.04      4.47 o 
  -5  41   1       77.53       75.06      5.57 o 
  -4  41   1      143.08      157.63      6.58 o 
  -3  41   1       37.41       36.06      3.96 o 
  -2  41   1      291.30      305.86     10.91 o 
  -1  41   1      234.97      235.21      7.61 o 
   0  41   1      223.00      211.01      7.26 o 
   1  41   1        9.84       16.31      2.55 o 
   2  41   1       57.01       50.54      4.46 o 
   3  41   1      495.17      507.97     18.61 o 
   4  41   1      309.63      313.90     11.68 o 
   5  41   1      340.19      328.89      9.35 o 
  -4  42   1      129.64      130.94      5.54 o 
  -3  42   1       10.24       10.41      2.51 o 
  -2  42   1       39.85       31.74      3.76 o 
  -1  42   1      117.83      120.43      5.80 o 
   0  42   1       13.92       20.28      2.83 o 
   1  42   1     1767.33     1821.68     19.28 o 
   2  42   1       81.78       75.94      5.01 o 
   3  42   1      155.51      171.89     10.39 o 
   4  42   1       39.67       45.12      4.68 o 
  -4  43   1       61.05       68.99      4.55 o 
  -3  43   1      335.82      325.73      9.27 o 
  -2  43   1       76.55       79.86      5.18 o 
  -1  43   1      295.29      293.97      9.08 o 
   0  43   1        1.99        1.45      1.46 o 
   1  43   1        0.99        7.30      2.43 o 
   2  43   1       25.44       23.81      2.45 o 
   3  43   1      628.61      645.31     12.49 o 
   4  43   1        2.48        3.87      1.25 o 
  -3  44   1      555.72      553.81     10.93 o 
  -2  44   1       29.91       33.45      3.27 o 
  -1  44   1      178.22      176.55      4.53 o 
   0  44   1        1.36        2.88      1.88 o 
   1  44   1       36.51       34.74      3.39 o 
   2  44   1       79.09       85.90      6.33 o 
   3  44   1      440.23      448.43      9.30 o 
  -3  45   1        3.42        2.16      1.55 o 
  -2  45   1        0.49        0.24      2.50 o 
  -1  45   1       10.54        8.11      1.37 o 
   0  45   1        5.35        5.34      1.79 o 
   1  45   1        2.90        1.83      1.59 o 
   2  45   1        6.03        5.89      2.46 o 
   3  45   1        3.81        4.11      1.97 o 
  -2  46   1       48.11       38.82      2.95 o 
  -1  46   1       64.58       69.16      5.73 o 
   0  46   1       10.30       10.62      1.35 o 
   1  46   1      542.75      505.18     27.49 o 
   2  46   1      201.79      208.70      8.48 o 
  -1  47   1       97.31       94.61      5.56 o 
   0  47   1       25.82       19.23      2.59 o 
   1  47   1      198.35      193.32      7.20 o 
 -10   0   2     2101.23     2086.35     34.17 o 
  -9   0   2      733.16      816.17     27.61 o 
  -8   0   2      126.43      117.94      7.88 o 
  -7   0   2      431.50      494.10     14.18 o 
  -6   0   2        3.13        8.17      3.12 o 
  -5   0   2      122.00      118.11      6.42 o 
  -4   0   2      104.19       55.13      3.96 o 
  -3   0   2     1993.14     2131.50     20.11 o 
  -2   0   2       44.97       65.66      1.52 o 
  -1   0   2     1860.91     1876.81     13.96 o 
   0   0   2     6271.85     6309.39     31.43 o 
   1   0   2    13544.04    12640.91    161.88 o 
   2   0   2    42737.88    39678.23    265.09 o 
   3   0   2     4840.66     5092.79     29.38 o 
   4   0   2     1316.29     1403.80     25.62 o 
   5   0   2      511.92      545.25     17.99 o 
   6   0   2     1030.65     1136.35     28.02 o 
   7   0   2       40.79       41.63      5.80 o 
   8   0   2      435.72      530.78     12.64 o 
   9   0   2      328.84      339.65     10.11 o 
  10   0   2       46.28       39.83      4.93 o 
 -10   1   2       23.79       29.11      3.51 o 
  -9   1   2      270.19      274.49     11.57 o 
  -8   1   2      214.24      249.62      9.37 o 
  -7   1   2      450.17      513.92      9.56 o 
  -6   1   2      455.04      455.47     13.07 o 
  -5   1   2        1.52       14.71      7.03 o 
  -4   1   2      123.65      141.91      4.39 o 
  -3   1   2     1258.88     1249.11     13.44 o 
  -2   1   2      428.25      428.24      3.56 o 
  -1   1   2    16601.11    16542.43     43.72 o 
   1   1   2     1259.85     1108.59      8.64 o 
   2   1   2       31.25       49.90      6.97 o 
   3   1   2       41.18       44.55      2.46 o 
   4   1   2     5588.93     5629.19     93.39 o 
   5   1   2      584.36      798.82     50.66 o 
   6   1   2      117.95      135.22      6.94 o 
   7   1   2      296.12      272.27      7.09 o 
   8   1   2       77.33       96.42      3.94 o 
   9   1   2        2.16        1.59      1.13 o 
  10   1   2      367.32      400.45      9.91 o 
 -10   2   2       14.78       16.57      2.79 o 
  -9   2   2       31.98       49.24      5.48 o 
  -8   2   2       15.77       20.81      3.34 o 
  -7   2   2      368.61      345.01      7.91 o 
  -6   2   2      505.85      528.12     19.29 o 
  -5   2   2      332.96      439.69     10.48 o 
  -4   2   2     1446.07     1530.00     12.52 o 
  -3   2   2      158.94      131.35      2.39 o 
  -2   2   2     1269.04     1289.28     24.75 o 
  -1   2   2      299.65      285.82      6.11 o 
   0   2   2    24230.01    22167.60     59.87 o 
   1   2   2      738.21      684.64      6.21 o 
   2   2   2      309.46      298.38      4.39 o 
   3   2   2       70.34       44.31      2.08 o 
   4   2   2        1.22        3.65      1.68 o 
   5   2   2       83.18       79.31      4.99 o 
   6   2   2      496.62      541.78     14.32 o 
   7   2   2      259.02      290.83      8.53 o 
   8   2   2      182.23      174.57      5.33 o 
   9   2   2       71.76       83.63      3.43 o 
  10   2   2       44.88       47.09      3.67 o 
 -10   3   2      157.53      140.77      8.16 o 
  -9   3   2        3.93       11.49      3.97 o 
  -8   3   2      458.89      498.58     12.97 o 
  -7   3   2      115.70      130.19      4.52 o 
  -6   3   2      327.67      381.11     16.12 o 
  -5   3   2     1195.27     1128.32     16.53 o 
  -4   3   2       31.27       37.37      2.16 o 
  -3   3   2       78.75      116.19      2.92 o 
  -2   3   2      828.54      826.29      9.04 o 
  -1   3   2        8.78        7.90      0.91 o 
   0   3   2       86.21       84.55      4.57 o 
   1   3   2    16985.33    15304.72     50.69 o 
   2   3   2      257.21      230.65      4.48 o 
   3   3   2      236.50      181.68      3.99 o 
   4   3   2      695.55      703.44     12.87 o 
   5   3   2      314.06      332.02      9.99 o 
   6   3   2      342.14      339.51     11.51 o 
   7   3   2      252.05      258.90      7.80 o 
   8   3   2      288.89      277.97      6.66 o 
   9   3   2      170.56      189.60      4.98 o 
  10   3   2       85.49       72.35      4.34 o 
 -10   4   2      194.92      177.20      6.74 o 
  -9   4   2      291.33      295.51     11.76 o 
  -8   4   2       20.25       18.68      3.17 o 
  -7   4   2       20.05       11.51      1.71 o 
  -6   4   2       35.35       35.19      4.95 o 
  -5   4   2     1085.14     1126.51     22.28 o 
  -4   4   2      272.96      249.24      7.03 o 
  -3   4   2      951.24      985.37      8.58 o 
  -2   4   2      962.81      917.97      8.08 o 
  -1   4   2       23.64       34.86      1.90 o 
   0   4   2      301.04      362.81     12.19 o 
   1   4   2      774.21      754.35      6.55 o 
   2   4   2     7293.06     7394.30     28.87 o 
   3   4   2     1821.42     1899.28     31.09 o 
   4   4   2       24.02       26.70      2.86 o 
   5   4   2      599.42      609.64     19.58 o 
   6   4   2      470.55      509.18     11.46 o 
   7   4   2       43.16       28.25      2.89 o 
   8   4   2       71.42       82.27      3.76 o 
   9   4   2       15.67        9.34      1.56 o 
  10   4   2      171.08      150.34      6.01 o 
 -10   5   2       66.72       66.98      3.96 o 
  -9   5   2        2.01        5.06      3.00 o 
  -8   5   2      359.78      410.68     11.68 o 
  -7   5   2      678.46      635.22     10.87 o 
  -6   5   2       86.26      103.91      5.57 o 
  -5   5   2      522.82      462.58     10.74 o 
  -4   5   2      271.92      293.68      7.71 o 
  -3   5   2      559.25      531.80      7.62 o 
  -2   5   2       61.06       54.40      1.83 o 
  -1   5   2      319.15      334.00      4.76 o 
   0   5   2    20105.95    18888.06     42.42 o 
   1   5   2    14714.91    13606.60    134.59 o 
   2   5   2     1272.52     1262.47     14.35 o 
   3   5   2      431.25      374.73      8.68 o 
   4   5   2     1373.53     1378.36     26.46 o 
   5   5   2        0.40       55.17      6.27 o 
   6   5   2      481.41      481.38      9.82 o 
   7   5   2       34.50       49.93      3.53 o 
   8   5   2      708.21      743.55     10.71 o 
   9   5   2       21.20       21.25      2.16 o 
  10   5   2        6.46        8.86      1.93 o 
 -10   6   2      151.57      123.87      4.43 o 
  -9   6   2      438.78      426.61     13.84 o 
  -8   6   2      311.73      339.43      9.20 o 
  -7   6   2       79.50       71.16      4.94 o 
  -6   6   2      874.65      865.17     22.08 o 
  -5   6   2      194.38      151.90      6.24 o 
  -4   6   2     1957.38     2037.69     20.31 o 
  -3   6   2     2280.45     2313.28     25.91 o 
  -2   6   2     2008.31     1953.88     57.51 o 
  -1   6   2     2141.98     2154.14     14.63 o 
   0   6   2    12708.98    12435.24     39.01 o 
   1   6   2     3147.62     2942.09     15.17 o 
   2   6   2        3.14        3.76      0.79 o 
   3   6   2     3198.28     2966.52     24.62 o 
   4   6   2       14.04       34.01      4.54 o 
   5   6   2     1805.10     1730.27     33.67 o 
   6   6   2      972.63      996.30     14.16 o 
   7   6   2        2.29        1.59      2.64 o 
   8   6   2       68.95       63.08      3.29 o 
   9   6   2        5.92        7.91      1.90 o 
  10   6   2       12.33       18.44      3.64 o 
 -10   7   2      132.65      122.97      8.62 o 
  -9   7   2        0.07        3.45      2.98 o 
  -8   7   2       59.20       50.26      3.74 o 
  -7   7   2     1701.28     1701.53     36.68 o 
  -6   7   2      493.61      467.35     16.63 o 
  -5   7   2     1913.59     1999.52     22.60 o 
  -4   7   2      125.97      137.20      4.01 o 
  -3   7   2      368.68      362.48      5.93 o 
  -2   7   2      763.49      777.23      9.59 o 
  -1   7   2    15899.66    15804.54     95.81 o 
   0   7   2     2427.75     2381.76     21.01 o 
   1   7   2     2408.82     2138.23     11.54 o 
   2   7   2      115.67      127.44      2.93 o 
   3   7   2      497.46      437.12      9.66 o 
   4   7   2        2.64        5.55      2.80 o 
   5   7   2     2339.25     2180.97     38.09 o 
   6   7   2      885.34      936.39     13.78 o 
   7   7   2        0.40        1.71      1.48 o 
   8   7   2      172.43      158.64      5.43 o 
   9   7   2      797.58      754.72     11.80 o 
  10   7   2      651.60      680.74     11.72 o 
 -10   8   2       13.04        9.83      3.98 o 
  -9   8   2      361.93      342.72     12.19 o 
  -8   8   2        3.10        6.01      1.82 o 
  -7   8   2      395.34      427.78     12.96 o 
  -6   8   2      397.55      406.18     15.95 o 
  -5   8   2      927.20      939.93     20.10 o 
  -4   8   2      631.47      550.18      8.66 o 
  -3   8   2     7632.57     8170.49     97.84 o 
  -2   8   2     1509.30     1487.84     23.50 o 
  -1   8   2       11.79       15.96      1.62 o 
   0   8   2      144.33      115.34      2.50 o 
   1   8   2     1240.03     1135.40      8.39 o 
   2   8   2     1489.19     1752.72     13.24 o 
   3   8   2     1450.36     1420.46     17.53 o 
   4   8   2      244.74      276.94     12.51 o 
   5   8   2      166.71      171.20     11.13 o 
   6   8   2      304.27      342.52      7.63 o 
   7   8   2      936.92      930.85     13.11 o 
   8   8   2       58.70       69.75      3.68 o 
   9   8   2       28.44       28.36      3.16 o 
  10   8   2        6.51        8.89      1.81 o 
 -10   9   2       94.19       87.41     14.15 o 
  -9   9   2      136.02      149.29      8.06 o 
  -8   9   2        0.27        2.16      1.89 o 
  -7   9   2     1082.93     1163.41     24.71 o 
  -6   9   2       16.51       15.61      2.12 o 
  -5   9   2      201.54      217.24      7.52 o 
  -4   9   2       12.90       11.16      2.56 o 
  -3   9   2     1090.14     1154.45     13.64 o 
  -2   9   2       59.68       85.41      4.82 o 
  -1   9   2    14261.00    14233.32    151.58 o 
   0   9   2      392.74      386.95      6.43 o 
   1   9   2     2246.65     2253.08     22.65 o 
   2   9   2      755.97      717.26      7.29 o 
   3   9   2     1043.71     1064.47     15.43 o 
   4   9   2     6326.78     6131.23     58.87 o 
   5   9   2     2900.84     2846.01     44.31 o 
   6   9   2      898.50      862.78     13.21 o 
   7   9   2       67.61       67.99      4.35 o 
   8   9   2       98.65       82.78      5.46 o 
   9   9   2      269.50      262.08      8.02 o 
  10   9   2      276.32      266.85      8.52 o 
 -10  10   2       41.36       28.64      3.02 o 
  -9  10   2      223.99      210.01      9.26 o 
  -8  10   2       31.97       36.40      3.17 o 
  -7  10   2       26.50       25.71      4.43 o 
  -6  10   2     1202.70     1277.58     16.30 o 
  -5  10   2        0.26        6.32      2.81 o 
  -4  10   2       13.24       12.78      3.10 o 
  -3  10   2      148.97      169.36      4.89 o 
  -2  10   2     2881.03     3030.22     19.77 o 
  -1  10   2      117.00       96.53      8.14 o 
   0  10   2     1430.93     1480.41     25.68 o 
   1  10   2     1398.29     1370.86     10.09 o 
   2  10   2      199.84      206.30      5.18 o 
   3  10   2      626.84      704.55     12.75 o 
   4  10   2       65.64       74.09      6.95 o 
   5  10   2      280.66      321.25     15.32 o 
   6  10   2      447.82      456.27      8.89 o 
   7  10   2      127.82      125.96      5.75 o 
   8  10   2        4.12        5.05      2.33 o 
   9  10   2       10.62        7.67      2.01 o 
  10  10   2      400.32      391.84     11.85 o 
 -10  11   2      305.21      294.80     11.45 o 
  -9  11   2       77.63       79.59      5.94 o 
  -8  11   2      383.61      389.68      9.46 o 
  -7  11   2     2052.93     2089.51     33.30 o 
  -6  11   2      362.76      346.62      8.53 o 
  -5  11   2     1516.14     1556.75     31.08 o 
  -4  11   2      126.54      113.46      7.89 o 
  -3  11   2       14.19       11.31      3.41 o 
  -2  11   2      186.94      208.70      3.75 o 
  -1  11   2     5883.23     5980.31     32.17 o 
   0  11   2      180.85      164.91      3.53 o 
   1  11   2      388.32      409.91      4.89 o 
   2  11   2      654.63      626.15     10.80 o 
   3  11   2      628.33      600.67     16.68 o 
   4  11   2     1315.25     1237.16     27.02 o 
   5  11   2     2822.93     2904.66     45.83 o 
   6  11   2     3384.32     3438.46     30.74 o 
   7  11   2     1958.75     2000.08     19.32 o 
   8  11   2      934.80      928.79     14.33 o 
   9  11   2       52.31       54.01      3.80 o 
  10  11   2      345.01      311.00     12.78 o 
 -10  12   2      276.01      286.79     10.88 o 
  -9  12   2     2216.34     2196.61     27.89 o 
  -8  12   2      302.30      272.73      9.65 o 
  -7  12   2       28.96       30.53      3.64 o 
  -6  12   2      465.42      452.38      9.86 o 
  -5  12   2     1380.60     1450.73     30.65 o 
  -4  12   2      144.56      103.05      7.78 o 
  -3  12   2     4865.37     5067.66     26.23 o 
  -2  12   2      747.77      749.82      8.15 o 
  -1  12   2       27.42       34.09      2.92 o 
   0  12   2     1368.79     1282.99     12.92 o 
   1  12   2     1002.62      943.39     11.90 o 
   2  12   2     4831.19     4686.97     31.92 o 
   3  12   2     3156.71     3246.59     28.39 o 
   4  12   2      531.46      585.96     18.86 o 
   5  12   2       15.18       14.98      3.88 o 
   6  12   2      115.14      113.65      4.60 o 
   7  12   2      508.75      499.98     13.17 o 
   8  12   2      139.26      150.68      5.93 o 
   9  12   2      104.92      122.13      5.37 o 
 -10  13   2       80.63       82.99      5.75 o 
  -9  13   2       62.34       65.55      5.04 o 
  -8  13   2       32.88       41.18      4.20 o 
  -7  13   2      577.38      585.63     13.94 o 
  -6  13   2        2.62        3.41      1.54 o 
  -5  13   2     3907.28     3998.79     51.78 o 
  -4  13   2      722.32      746.26     20.79 o 
  -3  13   2      674.38      678.79     18.56 o 
  -2  13   2      640.55      627.09     10.55 o 
  -1  13   2     4103.53     4382.11    166.15 o 
   0  13   2      407.54      399.98      6.42 o 
   1  13   2     4218.59     4118.70     37.07 o 
   2  13   2       52.50       59.89      3.07 o 
   3  13   2     2629.22     2494.14     44.62 o 
   4  13   2     1514.30     1539.95     31.23 o 
   5  13   2       13.39       12.88      3.52 o 
   6  13   2      393.42      365.76      8.14 o 
   7  13   2      460.87      481.69     12.87 o 
   8  13   2       71.36       72.96      4.24 o 
   9  13   2        4.93        7.68      2.32 o 
 -10  14   2       58.15       50.16      3.07 o 
  -9  14   2        0.30        2.00      1.79 o 
  -8  14   2      687.95      659.29     20.21 o 
  -7  14   2       32.60       35.35      3.80 o 
  -6  14   2     1133.35     1122.71     15.81 o 
  -5  14   2     1584.39     1677.47     34.20 o 
  -4  14   2        9.08       13.67      3.47 o 
  -3  14   2      867.01      851.12     21.37 o 
  -2  14   2     1695.21     1566.29     15.07 o 
  -1  14   2      533.06      526.97     10.72 o 
   0  14   2      829.99      721.78      6.52 o 
   1  14   2       32.91       30.78      2.13 o 
   2  14   2        6.80        9.58      1.74 o 
   3  14   2        5.60       14.18      2.38 o 
   4  14   2     1799.76     1720.61     33.17 o 
   5  14   2      828.79      770.70     24.64 o 
   6  14   2     1680.94     1716.39     20.03 o 
   7  14   2       18.28       17.10      3.03 o 
   8  14   2     1073.26     1047.58     13.07 o 
   9  14   2       18.34       19.20      2.89 o 
 -10  15   2      253.65      235.30      5.90 o 
  -9  15   2      112.86      100.39      5.60 o 
  -8  15   2       12.52       14.18      2.26 o 
  -7  15   2      393.99      390.33     11.47 o 
  -6  15   2     2871.26     2854.27     25.51 o 
  -5  15   2      432.28      448.38     18.27 o 
  -4  15   2       80.72       73.70      7.13 o 
  -3  15   2     2797.35     2926.66     40.28 o 
  -2  15   2      472.67      478.22      8.83 o 
  -1  15   2     1502.25     1585.41     19.13 o 
   0  15   2      947.99      879.33      8.72 o 
   1  15   2     1842.30     2100.15     20.97 o 
   2  15   2       82.51       73.71      4.07 o 
   3  15   2       31.30       55.95      4.91 o 
   4  15   2       39.94       68.99      7.17 o 
   5  15   2     1767.23     1785.58     27.41 o 
   6  15   2     8174.39     8322.58    129.61 o 
   7  15   2      164.83      162.07      6.54 o 
   8  15   2      733.53      743.50     10.93 o 
   9  15   2      284.34      303.14      9.50 o 
  -9  16   2      240.22      250.26     12.63 o 
  -8  16   2      159.61      156.28      5.84 o 
  -7  16   2       34.44       35.34      3.90 o 
  -6  16   2      364.12      367.82      9.33 o 
  -5  16   2      848.08      898.98     26.13 o 
  -4  16   2     3751.19     3695.95     49.40 o 
  -3  16   2      204.34      243.39     12.04 o 
  -2  16   2     2047.78     2303.71     34.49 o 
  -1  16   2      145.69      130.35      5.86 o 
   0  16   2     1628.41     1773.83     14.15 o 
   1  16   2      351.84      427.08      7.49 o 
   2  16   2     5642.71     6337.30     38.99 o 
   3  16   2     1658.69     1693.97     22.19 o 
   4  16   2     1219.26     1256.21     29.18 o 
   5  16   2      303.92      306.39      8.06 o 
   6  16   2        8.11       10.89      5.76 o 
   7  16   2     1674.87     1713.86     21.71 o 
   8  16   2      400.16      373.33      8.56 o 
   9  16   2      556.89      568.43     12.57 o 
  -9  17   2      323.63      323.54     13.85 o 
  -8  17   2       53.06       49.80      3.47 o 
  -7  17   2      809.30      805.59     19.63 o 
  -6  17   2     1267.00     1283.09     20.34 o 
  -5  17   2     1059.63     1036.35     18.78 o 
  -4  17   2      182.88      207.33     12.27 o 
  -3  17   2     2440.97     2637.91     40.23 o 
  -2  17   2       19.11       42.29      5.48 o 
  -1  17   2      586.74      555.03     11.64 o 
   0  17   2      375.94      392.06      6.43 o 
   1  17   2     1344.65     1334.81     15.83 o 
   2  17   2       55.89       79.69      5.41 o 
   3  17   2      570.88      546.56     12.82 o 
   4  17   2        0.89        4.21      2.90 o 
   5  17   2     1939.61     1944.20     19.54 o 
   6  17   2        5.22        7.45      3.03 o 
   7  17   2       16.92       24.66      2.99 o 
   8  17   2      377.76      394.80      8.69 o 
   9  17   2       14.24       15.53      2.63 o 
  -9  18   2       30.48       29.24      4.44 o 
  -8  18   2       58.21       64.79      3.84 o 
  -7  18   2      868.42      875.56     17.00 o 
  -6  18   2     1038.78     1068.40     20.40 o 
  -5  18   2      128.01      112.90      5.96 o 
  -4  18   2      230.07      229.62     12.88 o 
  -3  18   2      648.30      679.04     20.90 o 
  -2  18   2     4229.18     4794.52     52.28 o 
  -1  18   2     1180.80     1308.90     15.45 o 
   0  18   2     4818.08     5118.61    104.28 o 
   1  18   2      263.58      272.73      6.28 o 
   2  18   2      118.24      107.08      5.44 o 
   3  18   2       52.54       48.27      4.08 o 
   4  18   2     3198.35     3243.58     48.09 o 
   5  18   2        8.62       11.75      1.66 o 
   6  18   2      205.20      220.41      8.47 o 
   7  18   2        9.70       10.11      2.59 o 
   8  18   2      354.34      353.39      9.49 o 
   9  18   2       32.89       35.61      2.44 o 
  -9  19   2        2.84        5.37      1.95 o 
  -8  19   2        0.89        1.24      2.47 o 
  -7  19   2      129.17      141.65      6.98 o 
  -6  19   2      668.30      672.48     20.23 o 
  -5  19   2       35.74       52.70      4.26 o 
  -4  19   2      126.67      117.27      9.58 o 
  -3  19   2       14.45       11.23      3.81 o 
  -2  19   2     1506.32     1593.76     30.93 o 
  -1  19   2      257.82      220.61      8.20 o 
   0  19   2     1037.68     1058.50     22.22 o 
   1  19   2     1393.09     1498.13     19.03 o 
   2  19   2       54.58       54.00      4.17 o 
   3  19   2        1.48        4.65      1.86 o 
   4  19   2      115.14      115.44      9.46 o 
   5  19   2       70.51       64.52      3.41 o 
   6  19   2     1630.63     1692.62     27.84 o 
   7  19   2      793.15      775.20     15.46 o 
   8  19   2      101.46      105.32      5.35 o 
   9  19   2      548.13      536.95     10.95 o 
  -9  20   2      408.60      417.57      9.78 o 
  -8  20   2       60.14       51.01      3.88 o 
  -7  20   2        2.93        2.73      1.96 o 
  -6  20   2        4.09        1.48      2.21 o 
  -5  20   2      193.12      182.31      7.74 o 
  -4  20   2     4623.53     4784.63     60.00 o 
  -3  20   2      400.61      350.24     15.82 o 
  -2  20   2      495.49      562.89     18.72 o 
  -1  20   2     3337.83     3484.05     32.56 o 
   0  20   2       76.05       77.69      3.66 o 
   1  20   2     5470.72     5512.57     28.91 o 
   2  20   2     7677.02     7204.95    151.47 o 
   3  20   2      104.19      117.99      6.41 o 
   4  20   2        1.50       -1.87      2.26 o 
   5  20   2        5.07        7.15      2.75 o 
   6  20   2      267.05      266.46     11.12 o 
   7  20   2     1035.26     1088.19     21.02 o 
   8  20   2     2275.63     2312.46     23.19 o 
   9  20   2     1207.97     1163.86     15.22 o 
  -9  21   2      385.24      365.26      8.58 o 
  -8  21   2      239.58      239.43      7.66 o 
  -7  21   2      119.23      141.29      6.81 o 
  -6  21   2      630.48      658.65     17.93 o 
  -5  21   2      196.53      211.14      8.32 o 
  -4  21   2        0.90        4.64      3.19 o 
  -3  21   2     1832.98     1875.53     36.61 o 
  -2  21   2     1109.35     1156.65     19.86 o 
  -1  21   2     2726.88     2743.67     29.66 o 
   0  21   2      466.14      416.44      9.18 o 
   1  21   2      302.94      311.80      8.84 o 
   2  21   2       10.49       13.79      2.47 o 
   3  21   2     1115.22     1138.69     19.80 o 
   4  21   2      450.41      439.15     12.78 o 
   5  21   2      233.44      244.60     19.14 o 
   6  21   2      462.91      451.55     12.97 o 
   7  21   2       82.03       96.89      5.47 o 
   8  21   2      313.98      317.01      8.57 o 
   9  21   2        2.34        2.58      2.01 o 
  -9  22   2        7.48       13.76      2.60 o 
  -8  22   2      345.82      343.82      7.77 o 
  -7  22   2      101.54       97.52      4.78 o 
  -6  22   2      706.18      725.80     15.40 o 
  -5  22   2      537.15      576.41     13.66 o 
  -4  22   2       52.16       53.54      6.25 o 
  -3  22   2       89.34      104.43      9.04 o 
  -2  22   2      521.35      480.84     13.19 o 
  -1  22   2      715.02      692.50     15.47 o 
   0  22   2      914.29      851.92     16.65 o 
   1  22   2        9.94        7.71      3.64 o 
   2  22   2      408.94      419.85     15.81 o 
   3  22   2      829.82      860.17     31.85 o 
   4  22   2      696.82      681.98     13.95 o 
   5  22   2     1088.30     1127.96     33.99 o 
   6  22   2       44.63       46.87      4.14 o 
   7  22   2        2.88        3.12      2.86 o 
   8  22   2       78.54       74.65      4.22 o 
   9  22   2      250.17      224.53     19.37 o 
  -9  23   2      103.31      111.00      6.47 o 
  -8  23   2        0.85        1.56      1.55 o 
  -7  23   2        8.51        5.90      1.73 o 
  -6  23   2        7.74       13.07      3.50 o 
  -5  23   2       83.32       94.56      7.25 o 
  -4  23   2      448.15      404.03     13.35 o 
  -3  23   2     1424.92     1449.53     33.30 o 
  -2  23   2      180.01      207.26      8.90 o 
  -1  23   2      238.85      224.88      9.02 o 
   0  23   2      753.25      731.64     21.03 o 
   1  23   2       26.84       22.81      3.10 o 
   2  23   2       13.76       13.11      2.43 o 
   3  23   2      695.95      695.14     15.89 o 
   4  23   2       44.29       35.20      4.94 o 
   5  23   2      195.28      197.85     14.50 o 
   6  23   2       10.43       19.25      3.92 o 
   7  23   2       11.66        6.17      3.19 o 
   8  23   2       81.08       77.83      4.22 o 
  -9  24   2        1.57        1.24      1.48 o 
  -8  24   2       51.24       45.50      2.80 o 
  -7  24   2      118.21      110.05      5.66 o 
  -6  24   2      186.04      185.06     10.10 o 
  -5  24   2        7.89        8.27      3.25 o 
  -4  24   2      980.50      917.00     14.22 o 
  -3  24   2     1026.20     1000.83     26.09 o 
  -2  24   2     2040.78     2032.78     52.16 o 
  -1  24   2       58.67       59.20      4.91 o 
   0  24   2       27.73       28.42      3.56 o 
   1  24   2       16.46       22.67      3.25 o 
   2  24   2      401.68      389.60     11.24 o 
   3  24   2       39.32       43.02      3.20 o 
   4  24   2        6.29        5.17      3.53 o 
   5  24   2       65.23       58.61      8.24 o 
   6  24   2      207.81      214.77     10.74 o 
   7  24   2      122.60      139.04      8.03 o 
   8  24   2      597.75      602.02     10.63 o 
  -8  25   2      317.10      302.80      6.42 o 
  -7  25   2        6.13        8.69      1.93 o 
  -6  25   2       12.28        6.14      2.33 o 
  -5  25   2     3172.07     3195.15     32.87 o 
  -4  25   2      112.21      133.03      5.71 o 
  -3  25   2      534.21      531.29      9.44 o 
  -2  25   2       47.87       66.09      5.36 o 
  -1  25   2      234.62      236.84     21.13 o 
   0  25   2       15.50       14.16      2.77 o 
   1  25   2      399.93      400.25     16.92 o 
   2  25   2       24.97       26.47      3.44 o 
   3  25   2      499.88      453.69      8.57 o 
   4  25   2      372.10      324.58     11.72 o 
   5  25   2        1.70        2.73      2.85 o 
   6  25   2      393.54      377.89     13.91 o 
   7  25   2       13.28       13.34      3.17 o 
   8  25   2       47.99       46.54      3.85 o 
  -8  26   2      619.60      626.85     10.73 o 
  -7  26   2     1111.92     1097.21     14.63 o 
  -6  26   2     1425.12     1471.25     22.02 o 
  -5  26   2     1400.15     1467.26     22.29 o 
  -4  26   2       70.78       65.88      3.23 o 
  -3  26   2     3972.18     4002.26     26.69 o 
  -2  26   2      279.15      241.35     10.08 o 
  -1  26   2       56.63       58.79      5.09 o 
   0  26   2       41.13       35.30      3.99 o 
   1  26   2      172.18      180.26      8.25 o 
   2  26   2       10.57       11.26      2.14 o 
   3  26   2     1610.70     1472.60     18.06 o 
   4  26   2     1311.61     1186.57     36.43 o 
   5  26   2      378.97      383.84     14.22 o 
   6  26   2     1296.49     1328.27     25.22 o 
   7  26   2        3.83        3.24      2.00 o 
   8  26   2      415.95      406.01      7.98 o 
  -8  27   2      161.45      161.32      5.30 o 
  -7  27   2      519.17      549.69     10.12 o 
  -6  27   2      112.40      122.89      6.56 o 
  -5  27   2     1414.07     1408.86     21.77 o 
  -4  27   2      544.94      554.48     11.38 o 
  -3  27   2      167.64      160.66      5.42 o 
  -2  27   2       80.27       83.88      3.93 o 
  -1  27   2     1050.99     1011.90     20.25 o 
   0  27   2     1078.54     1100.54     20.71 o 
   1  27   2       91.00       90.37      5.37 o 
   2  27   2       86.06       72.19      3.58 o 
   3  27   2      431.28      401.42      7.63 o 
   4  27   2      587.80      546.82     10.91 o 
   5  27   2       37.25       30.04      4.73 o 
   6  27   2      212.50      230.13     10.51 o 
   7  27   2      373.69      410.60     10.03 o 
   8  27   2      224.26      244.12      7.15 o 
  -8  28   2       12.18       16.62      1.94 o 
  -7  28   2        2.52        5.20      1.70 o 
  -6  28   2       76.98       82.79      5.40 o 
  -5  28   2        1.18        7.92      2.68 o 
  -4  28   2     1030.09     1009.08     15.39 o 
  -3  28   2     2161.03     2181.95     24.99 o 
  -2  28   2      124.22      110.17      4.49 o 
  -1  28   2      418.55      398.34      9.27 o 
   0  28   2       20.51       21.15      2.88 o 
   1  28   2      523.86      496.63      9.00 o 
   2  28   2     1269.77     1129.22     15.22 o 
   3  28   2      270.78      225.07      5.78 o 
   4  28   2      568.97      539.50     10.81 o 
   5  28   2      156.13      168.24      9.36 o 
   6  28   2      180.97      179.88      7.71 o 
   7  28   2       91.42      112.17      5.22 o 
   8  28   2      295.61      307.95      7.46 o 
  -8  29   2        0.97        2.57      1.13 o 
  -7  29   2      741.07      826.66     11.48 o 
  -6  29   2       26.31       27.91      3.47 o 
  -5  29   2      434.83      450.14     12.09 o 
  -4  29   2      244.02      242.93      7.65 o 
  -3  29   2      668.89      653.66     14.26 o 
  -2  29   2      204.00      207.37      6.17 o 
  -1  29   2      154.44      151.62      5.17 o 
   0  29   2       83.88       86.31      3.91 o 
   1  29   2       26.89       23.18      2.16 o 
   2  29   2        1.37        3.15      1.58 o 
   3  29   2      686.16      644.20     10.61 o 
   4  29   2     1128.60     1061.47     16.13 o 
   5  29   2      861.78      870.34     20.30 o 
   6  29   2      381.35      378.67      9.97 o 
   7  29   2        1.13        0.52      1.76 o 
   8  29   2        1.37        0.84      1.44 o 
  -8  30   2       53.09       43.25      2.82 o 
  -7  30   2       38.33       34.57      2.61 o 
  -6  30   2      148.10      138.81      6.41 o 
  -5  30   2       24.58       22.55      3.21 o 
  -4  30   2       50.23       55.69      3.79 o 
  -3  30   2      934.46      926.31     17.09 o 
  -2  30   2       38.53       40.16      3.16 o 
  -1  30   2      114.10      109.86      4.48 o 
   0  30   2       72.26       67.59      3.25 o 
   1  30   2       36.12       38.44      3.85 o 
   2  30   2      180.53      175.39      7.41 o 
   3  30   2       10.38        3.70      1.63 o 
   4  30   2      208.29      203.47      7.72 o 
   5  30   2      138.98      122.55      8.75 o 
   6  30   2       17.13       17.93      2.53 o 
   7  30   2       83.24       95.45      5.55 o 
  -7  31   2     1330.61     1409.92     13.54 o 
  -6  31   2       19.99       20.88      2.94 o 
  -5  31   2        9.43        9.95      2.44 o 
  -4  31   2       48.58       50.57      3.66 o 
  -3  31   2      237.12      226.73      8.58 o 
  -2  31   2       31.45       34.85      3.69 o 
  -1  31   2      438.77      426.59     13.51 o 
   0  31   2      987.66      983.87     18.34 o 
   1  31   2       44.80       51.40      3.72 o 
   2  31   2      463.10      418.75     11.33 o 
   3  31   2      130.33      128.63      7.72 o 
   4  31   2     1370.95     1310.93     22.80 o 
   5  31   2      756.05      705.45     17.53 o 
   6  31   2        2.04        5.08      2.33 o 
   7  31   2        3.38        3.65      1.80 o 
  -7  32   2       30.43       35.13      2.25 o 
  -6  32   2       90.15       99.94      5.08 o 
  -5  32   2      649.62      660.61     13.65 o 
  -4  32   2     1975.59     1951.48     32.03 o 
  -3  32   2     1400.72     1399.33     20.90 o 
  -2  32   2      297.83      283.94      9.36 o 
  -1  32   2       75.62       75.12      8.94 o 
   0  32   2      219.11      201.47      8.28 o 
   1  32   2       13.84       18.85      2.52 o 
   2  32   2     1146.03     1066.96     17.95 o 
   3  32   2        0.64        6.65      2.77 o 
   4  32   2      332.45      351.53     13.55 o 
   5  32   2        2.55        0.10      2.56 o 
   6  32   2        0.88       -0.01      1.91 o 
   7  32   2      274.13      307.77      9.81 o 
  -7  33   2      167.25      164.74      4.08 o 
  -6  33   2      448.03      483.98     10.24 o 
  -5  33   2      972.11     1009.38     16.26 o 
  -4  33   2       40.30       47.04      4.15 o 
  -3  33   2      561.96      573.38     13.35 o 
  -2  33   2      194.99      222.05      9.16 o 
  -1  33   2        2.32        1.62      3.00 o 
   0  33   2        9.14       13.81      2.65 o 
   1  33   2       35.27       43.46      3.49 o 
   2  33   2        1.13        3.66      2.01 o 
   3  33   2      647.19      662.37     14.04 o 
   4  33   2      431.87      347.93     12.51 o 
   5  33   2        1.96        2.51      2.11 o 
   6  33   2      892.70      910.45     28.88 o 
   7  33   2      220.86      231.98      6.71 o 
  -7  34   2      156.03      156.75      4.90 o 
  -6  34   2      797.71      846.54     11.09 o 
  -5  34   2      592.37      600.59     10.12 o 
  -4  34   2      213.20      228.92      8.15 o 
  -3  34   2      404.75      406.49     11.12 o 
  -2  34   2      427.08      402.69     13.28 o 
  -1  34   2      193.22      206.75      8.28 o 
   0  34   2       23.17       23.99      3.34 o 
   1  34   2       10.01       14.09      2.29 o 
   2  34   2      297.10      299.96      9.76 o 
   3  34   2      591.16      628.95     13.40 o 
   4  34   2      803.49      769.98     17.88 o 
   5  34   2      248.19      261.05      9.70 o 
   6  34   2      961.93      953.26     39.71 o 
   7  34   2       11.89       12.48      1.66 o 
  -7  35   2      188.27      174.10      7.38 o 
  -6  35   2      105.50      100.61      3.62 o 
  -5  35   2      626.33      631.21     10.38 o 
  -4  35   2      252.99      277.58      8.72 o 
  -3  35   2      140.35      142.41      6.62 o 
  -2  35   2        0.38        1.48      4.09 o 
  -1  35   2       78.76       67.60      4.81 o 
   0  35   2      258.77      246.48     12.17 o 
   1  35   2      138.00      160.85      6.15 o 
   2  35   2      505.52      485.93     15.55 o 
   3  35   2      241.13      225.53     10.19 o 
   4  35   2      330.50      326.35     11.29 o 
   5  35   2        2.59        4.80      2.49 o 
   6  35   2        3.40        5.68      1.48 o 
  -6  36   2        0.88        0.69      0.84 o 
  -5  36   2        5.32        3.61      1.37 o 
  -4  36   2      312.42      294.23      8.65 o 
  -3  36   2      275.41      289.80     10.83 o 
  -2  36   2       46.34       44.76      7.27 o 
  -1  36   2       43.30       41.13      3.93 o 
   0  36   2      118.04      119.56      6.34 o 
   1  36   2       18.65       21.03      3.07 o 
   2  36   2      215.98      189.21      9.75 o 
   3  36   2        7.97       13.91      3.34 o 
   4  36   2      209.85      208.05      8.61 o 
   5  36   2      604.13      626.66     19.00 o 
   6  36   2      228.65      228.40      9.31 o 
  -6  37   2        0.05        2.35      1.39 o 
  -5  37   2      289.99      287.84      9.25 o 
  -4  37   2       16.74       18.93      2.60 o 
  -3  37   2      337.68      288.13     10.42 o 
  -2  37   2       10.65       11.85      3.38 o 
  -1  37   2       45.50       53.95      4.31 o 
   0  37   2      184.23      179.90      7.66 o 
   1  37   2      185.47      201.69      7.98 o 
   2  37   2       54.09       51.71      5.25 o 
   3  37   2     1367.11     1394.61     30.71 o 
   4  37   2        5.40        5.25      2.22 o 
   5  37   2      355.21      360.54      9.39 o 
   6  37   2      202.66      199.38     13.57 o 
  -6  38   2       99.24      101.45      4.07 o 
  -5  38   2       42.74       47.73      3.75 o 
  -4  38   2        1.86        1.74      1.54 o 
  -3  38   2       52.35       57.49      4.02 o 
  -2  38   2      228.66      228.60     10.39 o 
  -1  38   2       33.18       31.83      3.36 o 
   0  38   2      201.23      204.57      7.96 o 
   1  38   2       12.53       14.36      2.73 o 
   2  38   2      255.17      256.88     11.46 o 
   3  38   2      147.62      154.09     13.17 o 
   4  38   2      158.77      173.60      6.89 o 
   5  38   2      110.74      127.71      5.15 o 
  -5  39   2       17.63       23.08      2.56 o 
  -4  39   2       26.83       22.31      2.37 o 
  -3  39   2        0.30        3.72      2.89 o 
  -2  39   2      199.95      198.73      7.35 o 
  -1  39   2       43.99       47.27      3.88 o 
   0  39   2      681.69      672.16     13.68 o 
   1  39   2      132.72      131.04      6.06 o 
   2  39   2       23.87       25.18      3.87 o 
   3  39   2      209.46      195.36      8.08 o 
   4  39   2      295.81      282.26     13.28 o 
   5  39   2        9.42       11.69      3.52 o 
  -5  40   2       16.03       20.78      1.81 o 
  -4  40   2      887.46      868.48     12.62 o 
  -3  40   2      126.79      115.39      6.64 o 
  -2  40   2        0.37        3.16      1.81 o 
  -1  40   2       29.69       33.57      3.28 o 
   0  40   2        4.52        8.90      2.37 o 
   1  40   2     1035.51     1042.90     15.90 o 
   2  40   2     2085.03     2120.40     48.94 o 
   3  40   2       38.75       34.99      9.15 o 
   4  40   2      100.40      100.74      7.75 o 
   5  40   2        4.25        6.80      1.48 o 
  -5  41   2       18.22       20.34      2.06 o 
  -4  41   2      229.38      264.61      7.84 o 
  -3  41   2       50.81       62.83      4.77 o 
  -2  41   2      557.96      623.46     11.47 o 
  -1  41   2      443.12      437.11     12.97 o 
   0  41   2      154.92      160.27      6.27 o 
   1  41   2      244.77      240.31      7.33 o 
   2  41   2      174.46      187.12      7.94 o 
   3  41   2       55.79       57.61      6.37 o 
   4  41   2        2.53        1.90      2.40 o 
  -4  42   2       15.14       19.39      4.28 o 
  -3  42   2       10.75       12.11      2.45 o 
  -2  42   2     1340.82     1428.18     16.06 o 
  -1  42   2      176.86      194.64      8.30 o 
   0  42   2      758.27      793.49     12.82 o 
   1  42   2        8.50        7.84      4.23 o 
   2  42   2        6.67        4.89      1.96 o 
   3  42   2      462.42      509.34     16.47 o 
   4  42   2      476.56      482.33     13.44 o 
  -4  43   2      106.56       99.38      4.16 o 
  -3  43   2      172.05      182.85      6.87 o 
  -2  43   2       52.00       57.88      4.36 o 
  -1  43   2      288.40      311.20      7.68 o 
   0  43   2      596.70      615.86     10.46 o 
   1  43   2      238.70      246.82      8.37 o 
   2  43   2       90.53       81.62      3.46 o 
   3  43   2      263.48      275.02     11.17 o 
  -3  44   2       70.62       70.88      3.01 o 
  -2  44   2        0.56        2.55      1.76 o 
  -1  44   2        0.61        0.46      1.20 o 
   0  44   2      164.20      168.89      5.04 o 
   1  44   2       18.24       18.13      2.54 o 
   2  44   2      400.63      381.56     66.99 o 
   3  44   2       72.74       82.06      5.60 o 
  -2  45   2       12.35       11.28      1.99 o 
  -1  45   2        8.97        8.39      1.30 o 
   0  45   2      204.88      183.87     11.14 o 
   1  45   2      121.52      125.96      4.82 o 
   2  45   2      282.67      294.71     10.18 o 
  -1  46   2        0.10        0.69      1.78 o 
   0  46   2      371.74      362.94      7.72 o 
   1  46   2       69.89       65.64      4.82 o 
 -10   1   3      183.99      173.61      6.81 o 
  -9   1   3       19.72       27.70      4.45 o 
  -8   1   3      892.44      895.53     14.68 o 
  -7   1   3       52.72       50.33     10.58 o 
  -6   1   3     1124.08     1068.58     17.25 o 
  -5   1   3     1116.82     1213.49     76.85 o 
  -4   1   3       64.90       65.57      3.19 o 
  -3   1   3      306.37      325.40      4.81 o 
  -2   1   3      219.93      251.13      4.00 o 
  -1   1   3     2532.23     2486.33     26.13 o 
   0   1   3     5171.83     5571.33     51.27 o 
   1   1   3     1960.77     1942.64     15.67 o 
   2   1   3       20.45       14.71      1.64 o 
   3   1   3      542.99      543.16      8.78 o 
   4   1   3      186.60      158.34      9.65 o 
   5   1   3     1143.29     1059.03     26.89 o 
   6   1   3      419.01      388.28     12.45 o 
   7   1   3       57.08       44.51      4.01 o 
   8   1   3       42.90       48.40      3.06 o 
   9   1   3        2.61        5.65      1.34 o 
  10   1   3        3.52        5.01      2.11 o 
 -10   2   3      153.53      153.12      7.12 o 
  -9   2   3     1598.50     1567.42     26.34 o 
  -8   2   3      383.27      345.46     14.11 o 
  -7   2   3      674.19      619.70     17.06 o 
  -6   2   3      164.57      148.82      5.76 o 
  -5   2   3      206.70      235.99     14.44 o 
  -4   2   3     3875.55     3831.16     44.77 o 
  -3   2   3    11502.55    11612.97     60.21 o 
  -2   2   3     1920.48     2119.71     13.85 o 
  -1   2   3     1789.44     1799.41     24.99 o 
   0   2   3     1115.64     1076.72     11.69 o 
   1   2   3     3373.80     3242.30     20.22 o 
   2   2   3     6072.83     5704.18     31.65 o 
   3   2   3    10475.24    10254.24     37.87 o 
   4   2   3      987.20      984.37     23.68 o 
   5   2   3      634.06      668.39     21.60 o 
   6   2   3      109.57       95.43      6.32 o 
   7   2   3        7.99        6.49      2.06 o 
   8   2   3     1987.15     2043.71     17.37 o 
   9   2   3      480.44      447.56      6.89 o 
  10   2   3      236.86      239.01      9.06 o 
 -10   3   3      255.56      248.49      7.91 o 
  -9   3   3       63.50       72.57      6.62 o 
  -8   3   3       38.85       28.49      4.85 o 
  -7   3   3       75.30       64.01      5.13 o 
  -6   3   3      455.02      444.76      9.81 o 
  -5   3   3     4104.78     4075.75     40.25 o 
  -4   3   3      790.86      787.57     11.05 o 
  -3   3   3      336.34      355.67      6.88 o 
  -2   3   3      987.15      961.20      6.38 o 
  -1   3   3      240.09      247.03      5.69 o 
   0   3   3     1046.83     1179.47     12.24 o 
   1   3   3     2294.88     2073.19     16.22 o 
   2   3   3       89.25       72.41      2.46 o 
   3   3   3      650.64      602.91      9.51 o 
   4   3   3     2745.70     2826.24     40.13 o 
   5   3   3        1.98        6.88      3.10 o 
   6   3   3      157.20      155.87      5.74 o 
   7   3   3     1407.47     1328.63     14.23 o 
   8   3   3      492.53      459.19      7.61 o 
   9   3   3        2.50        4.11      1.39 o 
  10   3   3      433.18      421.19     11.74 o 
 -10   4   3      276.65      243.50     12.06 o 
  -9   4   3       23.76       26.90      5.46 o 
  -8   4   3       85.35       86.13      7.41 o 
  -7   4   3     3429.88     3344.23     33.02 o 
  -6   4   3       13.37       13.41      1.93 o 
  -5   4   3     1861.31     1820.05     40.92 o 
  -4   4   3     1291.72     1296.07     14.55 o 
  -3   4   3      619.01      603.62      9.12 o 
  -2   4   3     1048.39     1007.49      8.38 o 
  -1   4   3    11789.84    11615.27     54.53 o 
   0   4   3     1568.31     1586.93     14.31 o 
   1   4   3     1829.26     1622.31     11.69 o 
   2   4   3        1.71        1.35      0.72 o 
   3   4   3       23.71       21.38      1.99 o 
   4   4   3     2085.85     2117.18     35.10 o 
   5   4   3      815.02      819.31     24.11 o 
   6   4   3     1283.89     1283.96     13.33 o 
   7   4   3       69.24       64.78      3.32 o 
   8   4   3       48.44       64.60      3.21 o 
   9   4   3      475.62      472.85      7.73 o 
 -10   5   3      116.99      114.19      5.30 o 
  -9   5   3      330.06      338.68     12.21 o 
  -8   5   3      836.37      792.88     20.83 o 
  -7   5   3      188.11      171.17      6.76 o 
  -6   5   3        0.29       -2.19      2.63 o 
  -5   5   3      568.16      605.59     10.97 o 
  -4   5   3      361.42      324.02      6.14 o 
  -3   5   3      782.07      851.18     12.33 o 
  -2   5   3      387.68      348.03      5.12 o 
  -1   5   3        1.81       14.90      1.40 o 
   0   5   3      650.05      646.41      7.74 o 
   1   5   3     2742.16     2638.76     14.98 o 
   2   5   3      303.22      264.64      4.48 o 
   3   5   3       47.80       49.01      2.74 o 
   4   5   3      307.56      285.45     13.08 o 
   5   5   3      768.35      724.82     22.80 o 
   6   5   3      571.00      601.17      8.53 o 
   7   5   3      132.29      136.51      4.68 o 
   8   5   3       11.09       10.85      1.69 o 
   9   5   3      111.04      134.13      4.18 o 
 -10   6   3        0.03       -0.12      1.56 o 
  -9   6   3       61.79       53.28      5.24 o 
  -8   6   3       78.15       78.78      9.85 o 
  -7   6   3       21.40       29.86      3.78 o 
  -6   6   3       49.24       58.22      3.79 o 
  -5   6   3       13.31       13.63      1.95 o 
  -4   6   3     1258.19     1289.53     14.21 o 
  -3   6   3     1397.05     1423.33     13.80 o 
  -2   6   3        5.37        9.72      1.31 o 
  -1   6   3       21.02       23.27      1.68 o 
   0   6   3      686.43      703.09     10.29 o 
   1   6   3     2193.00     2293.91     12.64 o 
   2   6   3      773.56      863.62     11.49 o 
   3   6   3        1.65       13.76      1.79 o 
   4   6   3        4.80        5.31      2.81 o 
   5   6   3        9.65       18.51      4.51 o 
   6   6   3      127.91      132.13      4.46 o 
   7   6   3     1464.18     1450.95     14.83 o 
   8   6   3      364.63      350.46      6.98 o 
   9   6   3        0.97        3.53      1.23 o 
 -10   7   3      279.03      261.10      7.49 o 
  -9   7   3        5.87        7.86      3.09 o 
  -8   7   3     1150.56     1112.88     33.86 o 
  -7   7   3     1124.99     1114.75     19.84 o 
  -6   7   3     1616.55     1560.88     26.81 o 
  -5   7   3       24.06       18.10      2.22 o 
  -4   7   3     1200.75     1286.79     15.80 o 
  -3   7   3     1078.58     1180.25     12.08 o 
  -2   7   3      816.29      820.77      8.28 o 
  -1   7   3      769.30      755.60      8.93 o 
   0   7   3      314.74      364.58      7.61 o 
   1   7   3     1484.47     1408.94     15.25 o 
   2   7   3      212.85      169.46      4.53 o 
   3   7   3      375.07      349.03      6.78 o 
   4   7   3     4785.74     4850.43     54.30 o 
   5   7   3       95.28      102.38      8.93 o 
   6   7   3      576.24      551.46      9.37 o 
   7   7   3      140.72      161.95      5.59 o 
   8   7   3       33.82       25.99      2.11 o 
   9   7   3       92.51      108.24      3.76 o 
 -10   8   3        1.11        1.32      1.39 o 
  -9   8   3      327.32      310.95     15.54 o 
  -8   8   3      104.78       96.24     10.12 o 
  -7   8   3     1640.77     1631.26     24.07 o 
  -6   8   3      297.47      303.59      8.65 o 
  -5   8   3     1926.29     2011.16     32.84 o 
  -4   8   3      554.52      590.68     10.77 o 
  -3   8   3     1177.86     1210.89     11.74 o 
  -2   8   3     1191.65     1241.08     10.36 o 
  -1   8   3      326.60      291.54      5.57 o 
   0   8   3     2545.21     2681.57     26.46 o 
   1   8   3      413.42      358.49      8.04 o 
   2   8   3      188.31      177.64      4.69 o 
   3   8   3        1.15        2.51      1.66 o 
   4   8   3      146.06      131.31      9.18 o 
   5   8   3      969.42      993.23     27.27 o 
   6   8   3       79.51       88.24      3.41 o 
   7   8   3      191.29      185.56      5.89 o 
   8   8   3      239.61      256.19      7.25 o 
   9   8   3        3.06       -0.01      1.08 o 
 -10   9   3        4.72        8.44      2.08 o 
  -9   9   3      703.00      698.15     16.33 o 
  -8   9   3      157.78      161.24     12.98 o 
  -7   9   3      827.87      826.68     21.15 o 
  -6   9   3       25.45       27.34      2.99 o 
  -5   9   3     2106.33     2127.53     34.71 o 
  -4   9   3      120.11      152.54      5.56 o 
  -3   9   3      103.17      103.97      3.62 o 
  -2   9   3     5156.88     5445.61     25.74 o 
  -1   9   3     3152.37     2983.81     29.30 o 
   0   9   3     2092.90     1956.91     31.51 o 
   1   9   3      672.12      667.39     12.55 o 
   2   9   3       98.92       92.77      2.40 o 
   3   9   3      436.19      449.79     10.89 o 
   4   9   3        6.43        2.73      2.66 o 
   5   9   3     1458.54     1440.51     33.08 o 
   6   9   3      803.15      761.94      9.79 o 
   7   9   3       16.37       20.01      2.21 o 
   8   9   3        3.20        6.94      2.04 o 
   9   9   3        8.02        9.72      1.41 o 
 -10  10   3       51.08       51.08      3.06 o 
  -9  10   3      479.84      504.82     19.83 o 
  -8  10   3      837.61      865.68     28.82 o 
  -7  10   3      411.32      405.14     14.86 o 
  -6  10   3      571.35      604.99     13.13 o 
  -5  10   3       53.22       55.50      6.14 o 
  -4  10   3       25.12       31.55      4.57 o 
  -3  10   3     5739.41     5903.13     27.08 o 
  -2  10   3      152.05      211.90      4.58 o 
  -1  10   3      121.18      144.20      4.12 o 
   0  10   3        5.14        4.76      0.85 o 
   1  10   3      478.74      524.68      6.41 o 
   2  10   3     5510.03     5324.26     37.04 o 
   3  10   3     2250.73     2161.53     23.92 o 
   4  10   3      163.93      132.08      9.44 o 
   5  10   3       37.60       32.72      5.58 o 
   6  10   3       28.31       28.12      2.29 o 
   7  10   3      268.00      267.93      8.00 o 
   8  10   3     1911.58     1980.75     25.06 o 
   9  10   3       54.00       54.53      2.95 o 
 -10  11   3       11.81       12.55      2.48 o 
  -9  11   3       25.35       25.16      3.52 o 
  -8  11   3      358.50      335.92     17.98 o 
  -7  11   3      557.79      524.20     16.85 o 
  -6  11   3     1395.50     1358.22     16.14 o 
  -5  11   3      920.64      888.36     23.48 o 
  -4  11   3      186.55      202.44     10.76 o 
  -3  11   3     1346.56     1626.78     24.63 o 
  -2  11   3      671.65      712.03      8.85 o 
  -1  11   3     4454.17     4581.11     23.17 o 
   0  11   3     5143.23     4734.15    102.18 o 
   1  11   3      499.12      465.63      7.24 o 
   2  11   3      850.15      906.63     11.92 o 
   3  11   3       51.98       73.12     15.48 o 
   4  11   3      181.55      200.75     11.71 o 
   5  11   3        3.93        5.79      1.54 o 
   6  11   3     1070.29     1049.89     15.98 o 
   7  11   3        1.11        2.63      2.16 o 
   8  11   3       35.85       35.91      3.15 o 
   9  11   3        3.83        3.64      1.55 o 
 -10  12   3      412.11      383.76     10.56 o 
  -9  12   3       12.98       11.20      2.61 o 
  -8  12   3        4.56        8.60      4.74 o 
  -7  12   3       21.02       21.81      4.07 o 
  -6  12   3     1490.08     1445.76     13.57 o 
  -5  12   3     1012.96     1068.17     26.21 o 
  -4  12   3      568.37      565.25     18.37 o 
  -3  12   3       21.57       22.20      3.55 o 
  -2  12   3      800.24      738.26      9.49 o 
  -1  12   3     5853.26     6220.95     34.03 o 
   0  12   3     2594.93     2634.98     40.14 o 
   1  12   3     1652.31     1592.99     11.35 o 
   2  12   3      980.65      961.43     12.46 o 
   3  12   3       79.06       73.14      4.78 o 
   4  12   3      147.91      133.64      9.72 o 
   5  12   3       45.50       52.37      3.15 o 
   6  12   3       49.92       45.82      4.35 o 
   7  12   3        6.54        5.65      2.19 o 
   8  12   3      122.40      131.74      5.34 o 
   9  12   3        1.95        1.34      1.37 o 
  -9  13   3      268.89      270.25     13.26 o 
  -8  13   3      378.96      379.79     25.02 o 
  -7  13   3       13.97       11.77      2.58 o 
  -6  13   3     3008.22     2877.89     22.60 o 
  -5  13   3      436.67      431.86     17.12 o 
  -4  13   3     1962.51     1899.93     33.91 o 
  -3  13   3       80.49       66.13      4.33 o 
  -2  13   3     4528.05     4766.52     28.75 o 
  -1  13   3     1486.03     1572.97     14.08 o 
   0  13   3     1609.75     1563.98     27.83 o 
   1  13   3     6961.63     7172.19     29.93 o 
   2  13   3     3502.07     3468.51     30.70 o 
   3  13   3      208.48      199.43      7.73 o 
   4  13   3      799.23      841.46     23.85 o 
   5  13   3      592.51      568.56      9.03 o 
   6  13   3      999.30     1038.75     18.55 o 
   7  13   3        6.98       10.24      2.50 o 
   8  13   3       22.03       21.99      2.57 o 
   9  13   3      388.17      381.47      7.99 o 
  -9  14   3      582.69      607.18     17.86 o 
  -8  14   3        3.70        6.67      2.87 o 
  -7  14   3       45.99       39.66      3.98 o 
  -6  14   3        3.05        2.18      1.23 o 
  -5  14   3       50.59       38.49      3.58 o 
  -4  14   3      286.86      247.94     12.70 o 
  -3  14   3       64.98      158.05     29.50 o 
  -2  14   3     1126.38     1156.82     11.36 o 
  -1  14   3     1351.19     1402.30     14.54 o 
   0  14   3      225.85      254.91     11.68 o 
   1  14   3       85.61      115.08      3.42 o 
   2  14   3      484.38      510.36      9.38 o 
   3  14   3     1248.72     1436.38     26.48 o 
   4  14   3      311.61      330.38     15.19 o 
   5  14   3      263.03      284.08      6.35 o 
   6  14   3       94.50       93.69      5.86 o 
   7  14   3       65.53       63.47      4.85 o 
   8  14   3        0.57        4.09      1.96 o 
   9  14   3        7.51       11.29      1.94 o 
  -9  15   3        1.70        1.85      1.70 o 
  -8  15   3       73.14       87.08      6.55 o 
  -7  15   3      413.30      423.56     11.74 o 
  -6  15   3     1540.86     1512.16     16.50 o 
  -5  15   3      109.34      102.18      5.54 o 
  -4  15   3     1354.68     1379.64     30.25 o 
  -3  15   3      159.40      154.83      6.86 o 
  -2  15   3     2907.93     2887.68     30.81 o 
  -1  15   3        0.56        3.14      1.28 o 
   0  15   3      611.86      621.47     12.09 o 
   1  15   3       87.09      124.56      4.27 o 
   2  15   3      269.40      330.59      9.08 o 
   3  15   3      117.85      118.12      6.14 o 
   4  15   3       58.86       51.68      6.42 o 
   5  15   3      768.65      762.10     10.42 o 
   6  15   3     1583.60     1592.63     22.97 o 
   7  15   3      209.64      208.07      8.37 o 
   8  15   3      136.80      135.74      5.95 o 
   9  15   3      993.62      926.89     14.45 o 
  -9  16   3        2.33        3.01      1.68 o 
  -8  16   3      435.51      409.68     10.22 o 
  -7  16   3      846.66      859.13     24.13 o 
  -6  16   3      552.28      542.98     11.45 o 
  -5  16   3     1141.64     1130.11     18.13 o 
  -4  16   3      492.59      517.43     19.02 o 
  -3  16   3       33.32       48.37      5.86 o 
  -2  16   3     2220.18     2138.51     24.28 o 
  -1  16   3      584.10      552.47      9.47 o 
   0  16   3       52.35       87.65     30.23 o 
   1  16   3      194.00      144.84      4.68 o 
   2  16   3        8.25       22.25      2.35 o 
   3  16   3      154.90      156.23     16.19 o 
   4  16   3     1841.22     1774.72     35.46 o 
   5  16   3      237.51      233.20      5.88 o 
   6  16   3       46.31       38.31      3.92 o 
   7  16   3     1300.39     1312.20     24.40 o 
   8  16   3       98.02      102.83      5.14 o 
   9  16   3        5.91        7.64      1.39 o 
  -9  17   3        3.91        4.87      1.73 o 
  -8  17   3      106.32       99.01      5.13 o 
  -7  17   3       62.07       65.23      4.88 o 
  -6  17   3      397.87      391.37     11.34 o 
  -5  17   3      861.00      861.02     16.07 o 
  -4  17   3     2736.27     2727.98     44.63 o 
  -3  17   3       18.85       25.47      3.33 o 
  -2  17   3      144.21      148.55      5.67 o 
  -1  17   3      409.51      369.36      8.61 o 
   0  17   3        5.72        7.26      5.35 o 
   1  17   3     2331.55     2381.08     25.99 o 
   2  17   3     3155.49     3296.27     45.73 o 
   3  17   3      346.20      339.07     16.83 o 
   4  17   3     1150.71     1122.01     28.41 o 
   5  17   3      100.81       98.60      3.94 o 
   6  17   3        3.39        6.89      2.45 o 
   7  17   3      182.13      192.38      9.52 o 
   8  17   3      392.54      390.72      9.43 o 
   9  17   3      588.62      557.77     10.48 o 
  -9  18   3     1268.30     1243.34     32.74 o 
  -8  18   3      133.33      139.18      5.92 o 
  -7  18   3      196.94      194.47      6.66 o 
  -6  18   3      112.22      120.75      6.45 o 
  -5  18   3      708.07      696.32     20.38 o 
  -4  18   3      142.84      160.43     11.43 o 
  -3  18   3     6544.81     6693.30     47.93 o 
  -2  18   3      110.21       99.59      4.65 o 
  -1  18   3     2608.49     2706.99     25.18 o 
   0  18   3      478.01      496.44     16.70 o 
   1  18   3      276.88      281.37      9.22 o 
   2  18   3     3924.24     3882.52     33.43 o 
   3  18   3     3136.14     3078.91     80.20 o 
   4  18   3      304.28      260.34      7.27 o 
   5  18   3      616.72      581.90      9.95 o 
   6  18   3      218.94      212.15      9.98 o 
   7  18   3       50.32       54.81      4.52 o 
   8  18   3     1395.32     1398.57     24.07 o 
   9  18   3       81.41       83.40      4.01 o 
  -9  19   3       37.04       40.56      3.02 o 
  -8  19   3       25.06       28.11      2.94 o 
  -7  19   3      172.68      152.54      5.88 o 
  -6  19   3       87.36      104.31      7.77 o 
  -5  19   3      136.79      122.27      6.39 o 
  -4  19   3      215.38      220.02     12.56 o 
  -3  19   3       21.32       35.84      3.93 o 
  -2  19   3      331.03      314.46      8.17 o 
  -1  19   3      240.18      246.18      6.71 o 
   0  19   3     2575.48     2542.17     68.96 o 
   1  19   3      236.69      254.56     13.60 o 
   2  19   3        3.87       12.73      2.34 o 
   3  19   3      211.47      186.61     13.55 o 
   4  19   3       28.51       29.18      2.64 o 
   5  19   3      463.19      458.83     15.26 o 
   6  19   3       38.93       38.30      4.56 o 
   7  19   3      708.37      710.84     14.54 o 
   8  19   3       11.64       12.73      2.07 o 
   9  19   3      127.69      108.63      6.08 o 
  -9  20   3        4.79        3.94      2.11 o 
  -8  20   3       40.35       35.07      2.60 o 
  -7  20   3       10.05       13.26      2.54 o 
  -6  20   3       75.15       79.03      6.97 o 
  -5  20   3        4.97        5.48      2.01 o 
  -4  20   3       97.74       97.96      8.50 o 
  -3  20   3      440.99      446.58     12.94 o 
  -2  20   3       69.25       73.48      4.19 o 
  -1  20   3      176.70      205.68      6.25 o 
   0  20   3      585.92      604.76     32.41 o 
   1  20   3      392.87      435.64     17.24 o 
   2  20   3      384.62      381.14      8.82 o 
   3  20   3       11.10       15.13      2.62 o 
   4  20   3       14.49        9.19      3.68 o 
   5  20   3      259.42      266.83      7.57 o 
   6  20   3       63.99       55.27      5.31 o 
   7  20   3       55.76       55.91      4.26 o 
   8  20   3       82.66       76.96      3.98 o 
   9  20   3       23.56       20.38      2.67 o 
  -9  21   3      130.90      132.09      7.24 o 
  -8  21   3       45.71       32.57      2.21 o 
  -7  21   3       17.24       20.46      3.92 o 
  -6  21   3      214.35      230.48     11.21 o 
  -5  21   3      399.46      417.24     14.78 o 
  -4  21   3       39.87       42.05      4.79 o 
  -3  21   3      464.76      449.62     13.25 o 
  -2  21   3      120.94      146.73     18.05 o 
  -1  21   3      426.80      418.05     12.30 o 
   0  21   3      156.89      142.63      5.50 o 
   1  21   3      236.75      225.73     15.86 o 
   2  21   3      789.47      748.49     25.21 o 
   3  21   3      494.01      480.84     29.59 o 
   4  21   3       22.95       24.16      2.63 o 
   5  21   3     1488.95     1491.93     21.11 o 
   6  21   3      852.70      855.10     18.99 o 
   7  21   3      179.69      192.70      7.23 o 
   8  21   3        4.73        5.68      1.71 o 
  -9  22   3      158.09      181.98      7.91 o 
  -8  22   3        1.46       -0.23      1.62 o 
  -7  22   3        3.01        4.80      2.05 o 
  -6  22   3       72.97       74.88      6.70 o 
  -5  22   3     1866.12     1874.32     40.34 o 
  -4  22   3      222.69      221.36      8.36 o 
  -3  22   3     4274.56     4324.51     41.52 o 
  -2  22   3      117.11      128.00      7.27 o 
  -1  22   3      850.84      874.21     18.21 o 
   0  22   3       65.96       61.70      3.74 o 
   1  22   3      227.07      215.07      9.16 o 
   2  22   3       54.39       48.02      6.86 o 
   3  22   3     1360.56     1360.40     24.67 o 
   4  22   3       44.13       38.88      3.01 o 
   5  22   3       33.70       38.47      3.66 o 
   6  22   3      140.55      152.26      8.05 o 
   7  22   3      288.73      278.92      8.35 o 
   8  22   3     1161.53     1135.46     13.62 o 
  -9  23   3       65.89       68.49      4.60 o 
  -8  23   3        0.02        2.94      1.81 o 
  -7  23   3       28.10       36.97      3.21 o 
  -6  23   3      643.00      630.58     18.10 o 
  -5  23   3     2440.14     2471.03     35.70 o 
  -4  23   3      215.35      211.12      7.01 o 
  -3  23   3      401.95      400.94      9.16 o 
  -2  23   3     1019.21     1057.68     20.74 o 
  -1  23   3     5245.06     5024.85     87.03 o 
   0  23   3       39.01       55.45      5.04 o 
   1  23   3     1633.04     1568.42     36.33 o 
   2  23   3        1.52        4.23      3.48 o 
   3  23   3      353.30      331.71      8.97 o 
   4  23   3      292.33      271.20      6.86 o 
   5  23   3      160.09      144.87      6.72 o 
   6  23   3      542.46      522.90     18.15 o 
   7  23   3      229.92      233.26      9.98 o 
   8  23   3        5.78        5.93      1.49 o 
  -8  24   3      269.26      251.36     10.17 o 
  -7  24   3     1923.97     1998.83     27.18 o 
  -6  24   3      152.06      143.65      7.12 o 
  -5  24   3      630.34      715.63     15.50 o 
  -4  24   3       22.48       25.07      2.65 o 
  -3  24   3       10.02        8.36      1.96 o 
  -2  24   3      172.25      180.74      8.84 o 
  -1  24   3     5090.02     5023.48     44.87 o 
   0  24   3      101.43      106.29      6.71 o 
   1  24   3     1700.67     1662.03     28.57 o 
   2  24   3      236.15      227.03      8.36 o 
   3  24   3      492.01      447.13     12.48 o 
   4  24   3     1545.75     1466.68     18.20 o 
   5  24   3       79.37       92.74      6.84 o 
   6  24   3     1089.16     1037.27     22.57 o 
   7  24   3      734.86      740.97     16.92 o 
   8  24   3        0.52       -1.62      1.28 o 
  -8  25   3       23.16       20.84      2.69 o 
  -7  25   3      194.11      203.91      6.38 o 
  -6  25   3       58.00       62.59      4.84 o 
  -5  25   3        5.84       12.59      2.79 o 
  -4  25   3      247.71      267.02      9.26 o 
  -3  25   3       17.09       15.02      1.74 o 
  -2  25   3      200.45      195.56      5.76 o 
  -1  25   3       70.47       62.76      5.50 o 
   0  25   3       12.08       11.24      3.81 o 
   1  25   3     1819.55     1815.37     26.25 o 
   2  25   3      626.51      570.27     11.48 o 
   3  25   3       25.83       21.52      3.64 o 
   4  25   3       61.17       46.13      3.44 o 
   5  25   3      448.69      437.87     22.57 o 
   6  25   3       63.38       74.90      6.46 o 
   7  25   3       78.12       81.40      5.82 o 
   8  25   3       13.19       19.84      2.17 o 
  -8  26   3      271.87      259.49      7.83 o 
  -7  26   3       70.31       61.94      3.62 o 
  -6  26   3       67.20       65.20      4.83 o 
  -5  26   3       65.69       60.29      4.73 o 
  -4  26   3      546.79      520.17     12.80 o 
  -3  26   3      225.12      221.58      5.79 o 
  -2  26   3     2452.21     2527.24     20.77 o 
  -1  26   3      172.38      166.89      6.03 o 
   0  26   3       76.26       86.02      4.06 o 
   1  26   3       38.49       40.60      2.91 o 
   2  26   3      585.19      512.99     12.88 o 
   3  26   3       16.30       14.76      2.11 o 
   4  26   3      133.77      103.08      5.57 o 
   5  26   3        0.09        1.29      2.38 o 
   6  26   3       24.73       20.26      4.01 o 
   7  26   3      558.17      570.96     13.94 o 
   8  26   3        2.01        3.20      2.00 o 
  -8  27   3       52.36       51.48      3.40 o 
  -7  27   3        2.53        4.91      1.60 o 
  -6  27   3      579.81      576.99     10.97 o 
  -5  27   3      802.11      782.48     15.85 o 
  -4  27   3       39.73       32.48      3.53 o 
  -3  27   3      135.31      111.84      5.14 o 
  -2  27   3     1517.38     1566.77     16.58 o 
  -1  27   3     1194.79     1225.18     15.79 o 
   0  27   3     4658.32     4573.54     35.03 o 
   1  27   3     2417.61     2320.45     23.41 o 
   2  27   3      199.30      165.55      5.60 o 
   3  27   3      359.51      320.83     10.21 o 
   4  27   3       23.58       21.33      3.93 o 
   5  27   3      233.26      238.40      8.60 o 
   6  27   3        2.51        6.01      2.95 o 
   7  27   3      311.17      336.53     10.27 o 
   8  27   3       44.29       46.27      3.25 o 
  -8  28   3       53.70       52.31      3.15 o 
  -7  28   3      316.00      301.31      6.92 o 
  -6  28   3       44.22       44.89      3.32 o 
  -5  28   3       56.66       50.64      4.35 o 
  -4  28   3        0.27        1.26      2.24 o 
  -3  28   3      105.74       94.38      4.88 o 
  -2  28   3      170.01      168.26      5.59 o 
  -1  28   3     5184.36     5194.33     51.01 o 
   0  28   3     2341.82     2380.04     20.76 o 
   1  28   3     2196.32     2142.68     23.35 o 
   2  28   3       68.54       66.41      4.07 o 
   3  28   3      419.25      406.44     11.52 o 
   4  28   3       16.22       33.25      3.76 o 
   5  28   3      151.73      199.18     10.04 o 
   6  28   3       71.54       97.03      6.65 o 
   7  28   3      250.59      276.43      8.89 o 
  -8  29   3       24.00       21.31      1.98 o 
  -7  29   3       37.23       34.34      2.45 o 
  -6  29   3      529.01      536.12     10.02 o 
  -5  29   3      141.78      129.03      6.42 o 
  -4  29   3      972.97     1021.51     17.68 o 
  -3  29   3     2497.63     2419.91     23.57 o 
  -2  29   3        0.03       -2.07      3.04 o 
  -1  29   3     1055.15     1026.18     17.51 o 
   0  29   3     3878.59     3734.67     36.82 o 
   1  29   3     3470.85     3499.18     29.34 o 
   2  29   3      630.38      568.77     13.73 o 
   3  29   3      290.72      293.33      8.38 o 
   4  29   3       30.24       45.64      5.04 o 
   5  29   3     1176.25     1266.77     33.93 o 
   6  29   3       60.43       60.61      4.96 o 
   7  29   3      863.47      919.07     15.20 o 
  -7  30   3      124.70      132.67      4.20 o 
  -6  30   3      132.39      120.80      4.31 o 
  -5  30   3      282.37      301.99     10.97 o 
  -4  30   3       18.04       12.50      2.47 o 
  -3  30   3        8.36       19.46      2.85 o 
  -2  30   3      168.06      148.99      6.87 o 
  -1  30   3     1399.09     1349.49     20.56 o 
   0  30   3       28.54       33.87      6.00 o 
   1  30   3       41.08       60.69      4.80 o 
   2  30   3     1388.01     1398.53     21.51 o 
   3  30   3      943.17     1083.18     16.00 o 
   4  30   3       45.70       71.35      7.39 o 
   5  30   3        0.15        3.84      4.25 o 
   6  30   3        4.20        4.38      2.04 o 
   7  30   3       27.92       29.25      2.94 o 
  -7  31   3      120.50      120.82      4.34 o 
  -6  31   3      480.53      495.24      8.08 o 
  -5  31   3       53.64       58.01      3.63 o 
  -4  31   3      342.88      349.61     10.24 o 
  -3  31   3       52.37       60.32      4.33 o 
  -2  31   3        6.16        3.39      2.10 o 
  -1  31   3     1513.96     1553.62     22.13 o 
   0  31   3     2838.02     2759.60     25.69 o 
   1  31   3      299.97      270.63      9.67 o 
   2  31   3        1.13        2.85      2.76 o 
   3  31   3        0.18        3.93      1.72 o 
   4  31   3      410.97      440.15     13.83 o 
   5  31   3      218.67      244.28     14.19 o 
   6  31   3      340.79      322.30      9.79 o 
   7  31   3      235.51      242.67      6.87 o 
  -7  32   3       39.92       37.98      2.49 o 
  -6  32   3      264.27      287.86      5.91 o 
  -5  32   3       23.99       20.46      2.36 o 
  -4  32   3        0.34        0.17      1.52 o 
  -3  32   3      135.12      121.68      4.90 o 
  -2  32   3        4.36        3.17      1.66 o 
  -1  32   3      282.28      308.47      9.99 o 
   0  32   3      121.21      117.98      5.53 o 
   1  32   3      254.41      280.86      9.78 o 
   2  32   3      112.69      105.13      6.10 o 
   3  32   3       90.39       84.13      6.98 o 
   4  32   3      310.02      300.61     24.07 o 
   5  32   3        4.10       11.77      3.07 o 
   6  32   3      208.48      191.51      7.17 o 
   7  32   3       55.87       60.63      3.22 o 
  -7  33   3        6.26        4.52      1.38 o 
  -6  33   3      713.35      701.38      8.69 o 
  -5  33   3      273.21      277.35      8.43 o 
  -4  33   3      927.53     1007.97     14.58 o 
  -3  33   3       77.37       71.79      3.81 o 
  -2  33   3     1417.39     1445.65     34.88 o 
  -1  33   3      125.00      111.64      8.11 o 
   0  33   3     2072.92     2010.91     21.81 o 
   1  33   3      677.96      702.17     13.17 o 
   2  33   3      722.44      657.82     14.43 o 
   3  33   3      277.79      301.33     13.26 o 
   4  33   3      412.29      382.70     18.73 o 
   5  33   3      814.95      861.98     25.98 o 
   6  33   3       30.82       31.57      3.03 o 
  -7  34   3        4.51        7.64      2.04 o 
  -6  34   3        7.57       10.46      1.44 o 
  -5  34   3        4.41        5.48      1.86 o 
  -4  34   3        5.70        7.71      1.84 o 
  -3  34   3       32.77       29.30      2.56 o 
  -2  34   3      109.06      130.80      7.19 o 
  -1  34   3        9.15        9.46      3.21 o 
   0  34   3      114.53      106.75      5.18 o 
   1  34   3       19.60       16.76      2.57 o 
   2  34   3        7.56       14.18      2.27 o 
   3  34   3       28.13       35.69      4.74 o 
   4  34   3      281.92      326.32      8.94 o 
   5  34   3      109.29      114.82      6.16 o 
   6  34   3       72.10       65.64      3.72 o 
  -6  35   3       99.26      100.81      3.37 o 
  -5  35   3        7.30        6.89      1.84 o 
  -4  35   3      224.56      255.04      6.98 o 
  -3  35   3      106.74      124.41      5.17 o 
  -2  35   3      328.27      341.47      8.73 o 
  -1  35   3        3.81        3.32      2.60 o 
   0  35   3        0.06        0.24      1.64 o 
   1  35   3      608.19      599.09     11.84 o 
   2  35   3     1331.75     1319.95     17.13 o 
   3  35   3      396.91      382.32     14.25 o 
   4  35   3       13.93       13.98      2.27 o 
   5  35   3       15.08       17.31      3.03 o 
   6  35   3      333.75      360.22      8.10 o 
  -6  36   3        4.38        3.13      1.45 o 
  -5  36   3      170.01      199.75      7.66 o 
  -4  36   3       33.94       36.08      3.19 o 
  -3  36   3        4.81        6.65      1.75 o 
  -2  36   3      314.58      310.53      9.84 o 
  -1  36   3      544.63      551.98     16.78 o 
   0  36   3       93.87      100.00      4.84 o 
   1  36   3      824.94      845.20     13.65 o 
   2  36   3      430.09      462.49     12.83 o 
   3  36   3       53.66       52.67      5.07 o 
   4  36   3      843.92      870.26     17.34 o 
   5  36   3      167.56      154.41      6.07 o 
   6  36   3      289.89      301.33     10.02 o 
  -6  37   3       42.57       47.57      4.28 o 
  -5  37   3      554.05      559.21      9.89 o 
  -4  37   3      256.30      249.98      7.25 o 
  -3  37   3       33.67       37.87      2.82 o 
  -2  37   3       92.06       84.21      5.13 o 
  -1  37   3      774.21      785.34     20.76 o 
   0  37   3      678.64      675.17     11.66 o 
   1  37   3      119.21      125.84      5.26 o 
   2  37   3      295.45      302.13      9.07 o 
   3  37   3      160.77      172.82      8.13 o 
   4  37   3      658.73      657.02     44.17 o 
   5  37   3       60.04       54.90      4.57 o 
  -5  38   3      178.31      176.42      5.19 o 
  -4  38   3        2.54        5.50      2.02 o 
  -3  38   3      748.63      777.97     13.15 o 
  -2  38   3      181.61      183.14      7.13 o 
  -1  38   3       44.87       52.88      5.39 o 
   0  38   3       41.09       42.99      3.84 o 
   1  38   3       90.22       91.25      5.25 o 
   2  38   3      145.21      157.14      6.31 o 
   3  38   3      172.02      187.68      8.28 o 
   4  38   3        0.66        2.76      2.91 o 
   5  38   3      116.46      117.41      6.82 o 
  -5  39   3        5.55        6.85      1.19 o 
  -4  39   3        6.87        7.08      1.39 o 
  -3  39   3        7.90        9.55      1.83 o 
  -2  39   3      125.81      137.65      5.95 o 
  -1  39   3      104.87      100.66      5.47 o 
   0  39   3      620.47      625.74     13.39 o 
   1  39   3        0.01        0.79      1.78 o 
   2  39   3      422.27      418.28     13.12 o 
   3  39   3      325.15      332.66     15.40 o 
   4  39   3        2.77       -0.45      2.56 o 
   5  39   3     2340.79     2340.28     29.93 o 
  -5  40   3       12.13       15.37      1.71 o 
  -4  40   3        0.87        0.39      1.09 o 
  -3  40   3       69.24       77.15      5.11 o 
  -2  40   3      117.54      141.49      5.74 o 
  -1  40   3       48.25       54.66      3.99 o 
   0  40   3       91.72       85.64      4.70 o 
   1  40   3       15.52       17.23      2.40 o 
   2  40   3      271.79      269.98      9.57 o 
   3  40   3        1.99        2.34      3.83 o 
   4  40   3       30.74       25.73      2.33 o 
  -4  41   3      283.97      334.95      8.37 o 
  -3  41   3       19.50       21.64      2.26 o 
  -2  41   3      127.62      144.90      5.44 o 
  -1  41   3       32.29       36.85      3.17 o 
   0  41   3      160.82      146.99      5.59 o 
   1  41   3      258.48      266.10      7.32 o 
   2  41   3       24.43       24.84      3.10 o 
   3  41   3      270.39      268.82     14.77 o 
   4  41   3      106.41      101.74      6.14 o 
  -4  42   3        6.35        7.13      1.39 o 
  -3  42   3     1308.23     1347.81     21.76 o 
  -2  42   3       29.53       26.10      1.93 o 
  -1  42   3       27.65       30.17      2.72 o 
   0  42   3       19.70       19.80      1.96 o 
   1  42   3      533.83      521.43      9.29 o 
   2  42   3       79.66       74.34      6.39 o 
   3  42   3     1370.73     1418.52     53.75 o 
  -3  43   3        3.59        2.55      1.06 o 
  -2  43   3        2.08        4.63      1.01 o 
  -1  43   3      108.79      112.04      4.45 o 
   0  43   3      159.93      158.80      4.59 o 
   1  43   3      112.60      103.87      4.26 o 
   2  43   3       81.31       86.66      3.52 o 
   3  43   3       87.28       88.13      4.65 o 
  -2  44   3      992.46     1029.27     14.04 o 
  -1  44   3      111.72       98.51      3.72 o 
   0  44   3       57.01       62.78      3.06 o 
   1  44   3      183.32      171.25      4.61 o 
   2  44   3       37.33       38.52      2.70 o 
  -1  45   3        4.88        7.80      1.49 o 
   0  45   3      210.18      234.50     10.34 o 
   1  45   3      877.66      824.74    116.04 o 
 -10   0   4      580.98      543.32     14.50 o 
  -9   0   4       36.93       33.41      5.99 o 
  -8   0   4     1948.52     2132.20     31.96 o 
  -7   0   4     1683.46     1734.97     42.45 o 
  -6   0   4        0.88        3.44      3.14 o 
  -5   0   4      683.28      666.71     23.37 o 
  -4   0   4     2291.55     2135.45     38.88 o 
  -3   0   4     1371.59     1550.62     30.37 o 
  -2   0   4     2322.30     2150.25     46.18 o 
  -1   0   4     5246.70     5756.83     46.84 o 
   0   0   4     2019.34     2154.20     27.90 o 
   1   0   4      227.72      198.26      8.66 o 
   2   0   4      605.38      595.42     16.51 o 
   3   0   4     5052.70     4915.42     50.21 o 
   4   0   4     3323.61     3230.43     42.60 o 
   5   0   4      129.54      136.86      8.87 o 
   6   0   4      354.00      349.86     13.13 o 
   7   0   4        0.59       -1.95      2.16 o 
   8   0   4      103.53      100.44      5.58 o 
   9   0   4      219.44      224.08      7.60 o 
 -10   1   4      494.76      504.02     10.52 o 
  -9   1   4      172.85      197.30     12.52 o 
  -8   1   4      398.43      402.53     10.00 o 
  -7   1   4      181.47      184.09     10.12 o 
  -6   1   4      553.26      596.03     13.60 o 
  -5   1   4       37.09       47.20      4.75 o 
  -4   1   4      110.99      147.85      7.38 o 
  -3   1   4      572.72      561.39     10.12 o 
  -2   1   4     1009.62     1022.23      8.82 o 
  -1   1   4       32.42       37.97      2.90 o 
   0   1   4     5174.60     5060.63     30.27 o 
   1   1   4     6820.70     7008.52     36.03 o 
   2   1   4      547.45      565.40     11.43 o 
   3   1   4      125.62      118.34      5.71 o 
   4   1   4      156.94      166.92      7.03 o 
   5   1   4     1294.45     1276.91     15.50 o 
   6   1   4      538.72      543.26     11.48 o 
   7   1   4       20.57       21.90      1.92 o 
   8   1   4      318.25      304.59      6.27 o 
   9   1   4       36.72       33.17      2.41 o 
 -10   2   4       51.32       58.00      3.50 o 
  -9   2   4      278.86      293.48     10.82 o 
  -8   2   4      144.70      163.19      6.48 o 
  -7   2   4       31.77       37.00      4.92 o 
  -6   2   4      690.02      694.26     14.75 o 
  -5   2   4      434.49      456.20     10.36 o 
  -4   2   4       11.54       14.63      2.52 o 
  -3   2   4      120.35      122.62      4.20 o 
  -2   2   4     1417.71     1470.80     15.94 o 
  -1   2   4     1375.43     1362.90     16.16 o 
   0   2   4      118.90      115.91      4.73 o 
   1   2   4      182.20      162.31      8.34 o 
   2   2   4      482.37      458.20      7.99 o 
   3   2   4      665.58      707.89     13.43 o 
   4   2   4        0.60        8.04      3.39 o 
   5   2   4      668.80      635.25     10.27 o 
   6   2   4       87.11       97.05      6.51 o 
   7   2   4      394.22      393.52      7.19 o 
   8   2   4       60.80       63.33      3.04 o 
   9   2   4        0.08        1.01      1.00 o 
 -10   3   4      131.80      122.51      4.83 o 
  -9   3   4       14.52       16.93      3.51 o 
  -8   3   4        0.21        3.51      2.31 o 
  -7   3   4       13.80       11.98      3.36 o 
  -6   3   4      964.81      968.07     28.03 o 
  -5   3   4      822.12      812.60     13.72 o 
  -4   3   4     1132.73     1141.65     17.17 o 
  -3   3   4     2402.64     2358.54     24.77 o 
  -2   3   4     2830.00     2901.52     19.82 o 
  -1   3   4     4028.95     4101.63     28.15 o 
   0   3   4      862.43      889.43     12.81 o 
   1   3   4      241.68      253.64      6.83 o 
   2   3   4       34.07       50.88      2.76 o 
   3   3   4      485.12      523.48     11.59 o 
   4   3   4      586.69      572.25     19.19 o 
   5   3   4        2.36        6.77      1.66 o 
   6   3   4     1961.58     1959.13     20.82 o 
   7   3   4      118.49      116.35      3.99 o 
   8   3   4      145.37      151.22      4.45 o 
   9   3   4        2.25        0.44      0.92 o 
 -10   4   4      312.92      299.75      7.31 o 
  -9   4   4       30.21       35.41      4.21 o 
  -8   4   4     1144.56     1143.55     20.82 o 
  -7   4   4       31.91       25.13      3.48 o 
  -6   4   4      184.76      171.31      9.41 o 
  -5   4   4        1.63        4.18      2.58 o 
  -4   4   4      239.89      250.16      8.66 o 
  -3   4   4       55.34       45.41      2.89 o 
  -2   4   4     2260.02     2228.03     17.57 o 
  -1   4   4        8.59        9.34      1.82 o 
   0   4   4      143.14      146.72      5.25 o 
   1   4   4       41.91       39.22      2.82 o 
   2   4   4        7.80       12.81      2.35 o 
   3   4   4      169.07      151.56      8.05 o 
   4   4   4     1496.56     1527.71     31.70 o 
   5   4   4     1527.89     1540.37     16.14 o 
   6   4   4       13.98       19.21      2.62 o 
   7   4   4       16.85       23.06      2.14 o 
   8   4   4      144.84      152.43      4.40 o 
   9   4   4       70.36       68.53      2.60 o 
 -10   5   4      123.19      126.02      4.70 o 
  -9   5   4      428.10      455.10     13.03 o 
  -8   5   4      362.34      349.94     12.63 o 
  -7   5   4      383.87      406.85     11.98 o 
  -6   5   4       54.71       40.29     10.05 o 
  -5   5   4      531.62      534.25     17.25 o 
  -4   5   4      936.75      921.42     32.14 o 
  -3   5   4     1074.32     1024.71     13.55 o 
  -2   5   4      615.35      635.85      9.45 o 
  -1   5   4      972.68      991.49     12.04 o 
   0   5   4        4.92        7.92      1.59 o 
   1   5   4     1709.46     1853.21     18.36 o 
   2   5   4     3458.40     3487.91     21.28 o 
   3   5   4      848.86      833.92     11.90 o 
   4   5   4      766.81      728.24     20.18 o 
   5   5   4       36.38       48.21      3.27 o 
   6   5   4      119.89      133.52      6.78 o 
   7   5   4        0.54        4.36      1.55 o 
   8   5   4      194.12      196.12      4.95 o 
   9   5   4      126.39      110.61      4.27 o 
 -10   6   4      188.33      171.30      5.26 o 
  -9   6   4      114.54      140.12      7.42 o 
  -8   6   4       20.23       21.86      3.93 o 
  -7   6   4     1372.14     1376.05     21.76 o 
  -6   6   4     1969.10     1875.20     32.01 o 
  -5   6   4      105.46      101.62     10.05 o 
  -4   6   4     1768.38     1614.22     26.32 o 
  -3   6   4      998.04     1018.14     17.75 o 
  -2   6   4       23.89       32.39      1.94 o 
  -1   6   4     1412.16     1452.20     36.66 o 
   0   6   4     2207.22     2161.87     24.04 o 
   1   6   4     1192.95     1368.26     15.89 o 
   2   6   4     4393.43     4153.86     26.76 o 
   3   6   4      103.23      106.94      4.37 o 
   4   6   4      305.90      284.54      9.99 o 
   5   6   4     5892.54     5833.57     69.15 o 
   6   6   4      242.53      260.52      7.96 o 
   7   6   4     1278.02     1281.00     11.72 o 
   8   6   4      455.93      484.62      8.56 o 
   9   6   4      169.79      165.21      5.10 o 
 -10   7   4       12.57       13.13      1.63 o 
  -9   7   4       71.25       74.96      5.54 o 
  -8   7   4       15.39       16.88      3.25 o 
  -7   7   4        4.68       14.74      3.66 o 
  -6   7   4       42.44       51.66      8.82 o 
  -5   7   4     2992.69     2747.60     50.65 o 
  -4   7   4        6.85        7.01      2.14 o 
  -3   7   4      827.84      870.62     11.99 o 
  -2   7   4        0.56        1.03      0.85 o 
  -1   7   4       35.11       22.11      2.36 o 
   0   7   4     4305.39     4387.05     29.80 o 
   1   7   4     3606.10     3684.98     40.22 o 
   2   7   4      765.46      931.17     10.51 o 
   3   7   4     3014.95     3034.71     30.06 o 
   4   7   4     2519.23     2523.97     29.65 o 
   5   7   4      485.28      495.76      8.49 o 
   6   7   4       10.90       10.55      3.13 o 
   7   7   4      888.40      908.04     10.75 o 
   8   7   4      250.64      252.13      5.51 o 
   9   7   4       77.93       86.00      4.75 o 
  -9   8   4      109.11       97.13      6.04 o 
  -8   8   4       12.89        8.89      2.66 o 
  -7   8   4      788.00      808.26     20.52 o 
  -6   8   4      100.64       92.39      4.41 o 
  -5   8   4      429.26      434.21     16.04 o 
  -4   8   4      451.27      453.40     10.37 o 
  -3   8   4      389.90      325.98      7.55 o 
  -2   8   4       17.35       10.53      1.37 o 
  -1   8   4     7809.21     8477.25     41.80 o 
   0   8   4     3699.43     3928.95     23.24 o 
   1   8   4     3418.99     3507.49     33.84 o 
   2   8   4      145.53      153.55      3.89 o 
   3   8   4     3121.88     3004.96     30.02 o 
   4   8   4        8.01        8.29      2.56 o 
   5   8   4      831.21      851.59     10.53 o 
   6   8   4      334.41      333.57      9.12 o 
   7   8   4      263.63      263.52      6.86 o 
   8   8   4       11.73       13.38      1.68 o 
   9   8   4      485.55      470.47      8.73 o 
  -9   9   4       10.57       16.36      2.89 o 
  -8   9   4        5.91        1.94      3.60 o 
  -7   9   4       16.26       16.17      3.97 o 
  -6   9   4      837.84      805.70     14.04 o 
  -5   9   4      787.96      720.43     18.61 o 
  -4   9   4       96.25      104.55      4.51 o 
  -3   9   4      273.96      332.66     11.84 o 
  -2   9   4     1201.00     1415.01     14.29 o 
  -1   9   4      739.72      751.16     14.26 o 
   0   9   4       96.30      151.17      5.60 o 
   1   9   4     4985.55     5186.50     44.75 o 
   2   9   4     3335.29     3427.02     38.72 o 
   3   9   4       45.70       48.00      4.14 o 
   4   9   4     1457.54     1422.19     31.73 o 
   5   9   4      137.89      134.91      4.27 o 
   6   9   4     1920.83     1928.88     19.34 o 
   7   9   4      119.92      134.08      4.93 o 
   8   9   4       59.36       56.75      2.77 o 
   9   9   4        3.30        7.45      1.42 o 
  -9  10   4       25.55       25.79      3.94 o 
  -8  10   4      219.30      218.30     13.81 o 
  -7  10   4       87.63      102.39      7.64 o 
  -6  10   4      109.07      109.75      5.46 o 
  -5  10   4      387.00      400.12     11.21 o 
  -4  10   4       42.17       38.82      4.03 o 
  -3  10   4       99.29      120.13      5.50 o 
  -2  10   4     1022.78     1057.74     14.10 o 
  -1  10   4     1433.26     1629.18     18.95 o 
   0  10   4      418.01      451.60      8.18 o 
   1  10   4     1720.07     1813.03     19.42 o 
   2  10   4      101.66      125.18      5.76 o 
   3  10   4       88.68       86.60      5.59 o 
   4  10   4        0.74        0.77      2.65 o 
   5  10   4      291.32      291.35      6.71 o 
   6  10   4     1543.05     1544.10     24.25 o 
   7  10   4      104.07      102.36      4.28 o 
   8  10   4      240.12      227.18      5.62 o 
   9  10   4      115.29      117.82      5.00 o 
  -9  11   4        5.76        7.26      2.29 o 
  -8  11   4        8.01       11.29      4.43 o 
  -7  11   4      178.39      194.53     13.57 o 
  -6  11   4       30.91       33.33      2.77 o 
  -5  11   4     2752.09     2652.95     30.61 o 
  -4  11   4      154.92      172.29     14.41 o 
  -3  11   4      502.44      473.62      9.61 o 
  -2  11   4       25.19       29.13      2.06 o 
  -1  11   4      456.44      473.09     10.47 o 
   0  11   4      742.92      680.68     14.47 o 
   1  11   4     4010.64     4091.60     24.93 o 
   2  11   4        0.55        4.23      3.09 o 
   3  11   4      926.96      998.59     17.82 o 
   4  11   4        1.79        6.79      2.89 o 
   5  11   4       56.15       53.86      3.07 o 
   6  11   4      946.34      954.76     13.70 o 
   7  11   4      566.71      576.48     13.46 o 
   8  11   4      973.31      970.55     14.80 o 
   9  11   4       12.82        8.44      8.20 o 
  -9  12   4       65.71       65.78      4.52 o 
  -8  12   4      546.47      546.75     20.53 o 
  -7  12   4       14.62        9.22      4.04 o 
  -6  12   4       19.50       20.32      2.33 o 
  -5  12   4      469.95      478.97      8.38 o 
  -4  12   4      199.57      201.29      8.63 o 
  -3  12   4      947.89      917.85     29.54 o 
  -2  12   4     1360.88     1276.24     16.04 o 
  -1  12   4     2118.47     2282.02     23.28 o 
   0  12   4      293.17      294.38      8.35 o 
   1  12   4      980.69      940.50     12.04 o 
   2  12   4      679.92      685.96     13.41 o 
   3  12   4     1607.97     1581.33     22.56 o 
   4  12   4       95.50       85.48      8.04 o 
   5  12   4       89.74       94.78      3.98 o 
   6  12   4      220.19      225.03      7.55 o 
   7  12   4      433.62      418.21     11.44 o 
   8  12   4      262.28      252.04      6.38 o 
   9  12   4      407.67      373.34     11.51 o 
  -9  13   4       15.18       15.76      2.60 o 
  -8  13   4      196.85      200.76     12.31 o 
  -7  13   4       39.83       28.47      3.86 o 
  -6  13   4      212.93      205.96      6.45 o 
  -5  13   4      194.32      170.92      5.16 o 
  -4  13   4      208.20      202.78     12.00 o 
  -3  13   4      858.48      829.65     15.61 o 
  -2  13   4      160.76      153.56      5.05 o 
  -1  13   4        3.79        8.31      1.88 o 
   0  13   4      807.16      747.74     13.33 o 
   1  13   4      771.80      688.04     10.56 o 
   2  13   4      214.50      228.78      7.87 o 
   3  13   4        5.36        7.90      2.41 o 
   4  13   4      148.52      144.21      4.26 o 
   5  13   4      107.29      106.90      4.25 o 
   6  13   4      507.24      503.85     11.11 o 
   7  13   4      314.30      307.26     11.65 o 
   8  13   4      399.75      385.22      7.69 o 
   9  13   4        4.70        5.34      2.07 o 
  -9  14   4        3.67        2.25      1.73 o 
  -8  14   4      149.60      152.14     10.34 o 
  -7  14   4      428.33      432.95     10.81 o 
  -6  14   4     1364.88     1434.96     24.15 o 
  -5  14   4        1.68        1.14      2.06 o 
  -4  14   4      993.00      955.66     35.06 o 
  -3  14   4      902.09      924.44     18.15 o 
  -2  14   4      143.61      133.43      4.32 o 
  -1  14   4     1480.91     1420.00     29.30 o 
   0  14   4     1386.45     1297.89     17.91 o 
   1  14   4      887.28      785.81     15.79 o 
   2  14   4     1060.39     1026.82     14.34 o 
   3  14   4      306.15      284.92      9.83 o 
   4  14   4      619.04      604.58      8.58 o 
   5  14   4     1575.55     1585.35     15.91 o 
   6  14   4      470.54      486.73     11.01 o 
   7  14   4      443.64      448.54     13.86 o 
   8  14   4      964.19      921.82     13.23 o 
   9  14   4        1.13        5.54      1.78 o 
  -9  15   4       62.90       56.59      6.34 o 
  -8  15   4       40.88       53.66      6.51 o 
  -7  15   4      303.42      313.26      8.27 o 
  -6  15   4      344.61      363.28     11.21 o 
  -5  15   4       15.02       15.63      1.89 o 
  -4  15   4     1669.52     1625.57     67.29 o 
  -3  15   4     3012.08     3000.70     34.44 o 
  -2  15   4       52.40       50.35      2.80 o 
  -1  15   4     4008.50     3933.08     57.89 o 
   0  15   4        0.17        3.15      1.41 o 
   1  15   4     2245.19     2216.48     26.88 o 
   2  15   4      397.09      336.28      8.34 o 
   3  15   4      163.72      156.47      7.34 o 
   4  15   4      170.53      176.17      5.11 o 
   5  15   4      792.00      753.91     17.56 o 
   6  15   4      455.63      412.56     17.78 o 
   7  15   4       19.59       19.23      3.36 o 
   8  15   4      781.49      770.39     12.21 o 
   9  15   4        2.13        3.48      1.54 o 
  -9  16   4      350.49      341.38     11.88 o 
  -8  16   4      132.20      134.93      9.04 o 
  -7  16   4       32.56       33.90      3.48 o 
  -6  16   4        1.91        6.57      2.38 o 
  -5  16   4       40.60       37.74      3.33 o 
  -4  16   4      195.29      216.63      6.88 o 
  -3  16   4        4.10        7.94      1.90 o 
  -2  16   4     1028.77      943.70     14.09 o 
  -1  16   4       13.03       16.62      2.99 o 
   0  16   4      201.59      217.62      6.22 o 
   1  16   4        0.14        4.07      2.23 o 
   2  16   4     1210.56     1191.14     21.08 o 
   3  16   4      174.19      208.19      8.46 o 
   4  16   4     1272.77     1138.37     16.93 o 
   5  16   4       50.17       50.82      3.73 o 
   6  16   4      133.63      127.99      6.41 o 
   7  16   4        0.26        0.16      2.17 o 
   8  16   4        6.66        9.26      1.92 o 
  -9  17   4      324.96      305.48      8.50 o 
  -8  17   4        5.62       12.59      2.94 o 
  -7  17   4      185.49      175.31      7.55 o 
  -6  17   4      593.11      565.58     16.63 o 
  -5  17   4      877.09      895.63     13.06 o 
  -4  17   4        4.83        6.75      1.64 o 
  -3  17   4     1333.57     1329.67     17.74 o 
  -2  17   4      187.79      180.91      6.35 o 
  -1  17   4      970.15      981.49     18.54 o 
   0  17   4      985.56      911.42     12.68 o 
   1  17   4      796.10      827.35     26.89 o 
   2  17   4     2487.87     2518.21     31.16 o 
   3  17   4      900.23      849.36     18.89 o 
   4  17   4      494.26      483.90      9.22 o 
   5  17   4       33.81       31.63      3.06 o 
   6  17   4     1071.60     1042.57     17.48 o 
   7  17   4       21.76       20.42      5.12 o 
   8  17   4       93.45      104.03      4.42 o 
  -9  18   4      326.44      280.87     33.29 o 
  -8  18   4        0.14       -1.45      1.91 o 
  -7  18   4      290.01      271.45      8.99 o 
  -6  18   4       58.62       51.74      6.60 o 
  -5  18   4      212.26      195.96      8.41 o 
  -4  18   4        1.57        0.74      1.46 o 
  -3  18   4       51.06       45.82      3.57 o 
  -2  18   4       23.91       24.13      2.59 o 
  -1  18   4      725.27      726.27     16.31 o 
   0  18   4       88.52      113.36      6.33 o 
   1  18   4      414.71      423.24     12.37 o 
   2  18   4      223.89      221.82      9.47 o 
   3  18   4      294.87      263.76      6.82 o 
   4  18   4        1.09        4.50      1.39 o 
   5  18   4       54.91       53.37      3.71 o 
   6  18   4       19.34       14.82      2.60 o 
   7  18   4      147.30      154.98     10.60 o 
   8  18   4       19.59       17.72      2.07 o 
  -9  19   4      156.72      136.67      6.65 o 
  -8  19   4       78.87       84.73      5.00 o 
  -7  19   4      287.32      288.65      9.21 o 
  -6  19   4       17.27       17.39      3.01 o 
  -5  19   4      308.06      313.35     19.40 o 
  -4  19   4     1740.88     1650.47     29.84 o 
  -3  19   4      117.02      104.70      4.63 o 
  -2  19   4      177.97      190.26      8.62 o 
  -1  19   4      784.81      851.33     13.63 o 
   0  19   4     3213.29     3202.79     32.79 o 
   1  19   4     1205.95     1232.41     28.37 o 
   2  19   4      209.77      208.09     10.56 o 
   3  19   4       25.99       24.90      2.65 o 
   4  19   4       79.22       71.45      3.69 o 
   5  19   4      105.70      119.37      5.31 o 
   6  19   4      209.90      200.00      7.57 o 
   7  19   4      179.96      176.10      6.71 o 
   8  19   4      193.53      188.80      9.64 o 
  -9  20   4       95.08       85.65      4.92 o 
  -8  20   4     1473.13     1510.72     20.22 o 
  -7  20   4      119.68      105.51     12.00 o 
  -6  20   4      159.45      156.37      7.53 o 
  -5  20   4        1.53        1.88      2.41 o 
  -4  20   4      289.75      261.16      6.23 o 
  -3  20   4      221.23      266.89      6.06 o 
  -2  20   4     5436.26     5287.87     88.00 o 
  -1  20   4      175.25      187.71      8.39 o 
   0  20   4      165.31      173.69      7.85 o 
   1  20   4        2.59        7.06      4.78 o 
   2  20   4       25.08       31.75      4.06 o 
   3  20   4      910.06      919.91     23.82 o 
   4  20   4      975.26      936.76     15.00 o 
   5  20   4       19.77       14.58      2.17 o 
   6  20   4      146.99      144.48      6.34 o 
   7  20   4       33.15       36.31      3.24 o 
   8  20   4       43.77       42.73      4.82 o 
  -8  21   4      321.21      323.02     15.28 o 
  -7  21   4       12.99        9.49      2.12 o 
  -6  21   4      493.44      489.27     12.91 o 
  -5  21   4       32.97       35.78      4.94 o 
  -4  21   4      808.46      820.49     10.09 o 
  -3  21   4        4.90        6.88      1.43 o 
  -2  21   4      245.19      238.42      9.93 o 
  -1  21   4       84.44       91.88     10.97 o 
   0  21   4      960.15      982.18     19.60 o 
   1  21   4      674.93      664.86     18.35 o 
   2  21   4        4.48        4.41      1.52 o 
   3  21   4      100.86      109.83      5.34 o 
   4  21   4      151.87      148.09      6.19 o 
   5  21   4        4.33        3.34      1.92 o 
   6  21   4      205.16      237.74      7.83 o 
   7  21   4      448.44      478.07     15.17 o 
   8  21   4       26.97       28.07      3.97 o 
  -8  22   4      212.52      189.88      6.61 o 
  -7  22   4        6.96        4.93      1.84 o 
  -6  22   4      340.53      362.15      9.50 o 
  -5  22   4      213.83      198.72      8.17 o 
  -4  22   4      282.47      287.36      7.23 o 
  -3  22   4        2.42        6.44      3.18 o 
  -2  22   4        5.04        9.39      2.23 o 
  -1  22   4     2092.24     2143.20     67.70 o 
   0  22   4      503.76      461.79     10.69 o 
   1  22   4      955.99      941.65     12.70 o 
   2  22   4      625.79      600.33     12.03 o 
   3  22   4      427.14      393.41      9.96 o 
   4  22   4        8.74        7.13      1.93 o 
   5  22   4      171.80      174.81      7.52 o 
   6  22   4      112.81      106.73      5.86 o 
   7  22   4       85.18       91.89      4.44 o 
   8  22   4        5.45        3.03      1.94 o 
  -8  23   4        6.75       10.28      1.57 o 
  -7  23   4      203.21      212.22      7.21 o 
  -6  23   4      370.32      373.59      9.44 o 
  -5  23   4       45.89       44.59      5.29 o 
  -4  23   4      352.37      307.72      7.51 o 
  -3  23   4      277.78      263.32      6.38 o 
  -2  23   4        6.60       14.98      1.88 o 
  -1  23   4      586.22      598.27     10.39 o 
   0  23   4      975.84     1026.62     15.36 o 
   1  23   4        1.63        3.72      1.66 o 
   2  23   4      622.49      593.20     15.35 o 
   3  23   4      160.31      160.96      6.22 o 
   4  23   4      131.79      136.53      5.90 o 
   5  23   4      672.26      662.16     14.21 o 
   6  23   4       27.75       31.56      4.03 o 
   7  23   4       81.66       87.01      8.14 o 
   8  23   4        5.39        3.82      1.99 o 
  -8  24   4      451.40      426.69     28.58 o 
  -7  24   4      275.46      286.72      8.16 o 
  -6  24   4       20.51       28.96      3.08 o 
  -5  24   4      134.08      141.88      6.88 o 
  -4  24   4        1.96        4.94      1.70 o 
  -3  24   4      100.53       87.68      3.48 o 
  -2  24   4     1556.13     1488.25     17.83 o 
  -1  24   4      441.56      459.85      9.20 o 
   0  24   4     1570.44     1546.19     19.17 o 
   1  24   4      244.21      214.81      5.70 o 
   2  24   4      127.37      111.81      5.57 o 
   3  24   4      657.99      569.19     11.65 o 
   4  24   4      188.89      189.39      6.87 o 
   5  24   4       72.54       60.88      4.54 o 
   6  24   4       47.99       46.87      5.24 o 
   7  24   4        2.02        3.44      1.67 o 
   8  24   4      119.78      115.70      5.53 o 
  -8  25   4      362.33      356.01     23.69 o 
  -7  25   4      762.98      804.26     13.09 o 
  -6  25   4     1051.95     1044.67     15.07 o 
  -5  25   4       24.44       22.96      2.58 o 
  -4  25   4       16.17       30.03      3.31 o 
  -3  25   4     2722.75     2695.95     26.05 o 
  -2  25   4     1365.62     1473.54     15.59 o 
  -1  25   4      265.50      283.16      7.59 o 
   0  25   4     1032.17     1034.03     14.07 o 
   1  25   4     1848.40     1797.72     18.74 o 
   2  25   4       31.99       34.23      3.43 o 
   3  25   4     1215.79     1181.18     22.14 o 
   4  25   4        8.19        4.98      2.25 o 
   5  25   4      749.52      734.82     18.42 o 
   6  25   4       13.01       23.27      5.83 o 
   7  25   4      365.83      398.13      9.45 o 
  -8  26   4      182.86      186.70      7.77 o 
  -7  26   4      566.77      597.69     12.02 o 
  -6  26   4     1005.89     1056.39     14.77 o 
  -5  26   4        6.31       11.37      2.20 o 
  -4  26   4     3163.46     3171.73     26.91 o 
  -3  26   4        6.76       11.16      2.32 o 
  -2  26   4     1974.67     1922.04     16.00 o 
  -1  26   4     6283.08     6249.61     34.46 o 
   0  26   4      163.80      186.51      6.15 o 
   1  26   4       16.44       16.85      2.29 o 
   2  26   4      471.64      424.05     12.26 o 
   3  26   4      399.87      368.12      9.36 o 
   4  26   4      348.78      339.11     10.11 o 
   5  26   4     1589.53     1531.53     35.38 o 
   6  26   4       17.35       10.09      4.45 o 
   7  26   4      311.30      323.55      8.84 o 
  -8  27   4       12.16       12.50      2.10 o 
  -7  27   4      148.07      131.04      5.99 o 
  -6  27   4       47.37       47.62      3.35 o 
  -5  27   4     2958.04     3084.99     25.40 o 
  -4  27   4      502.82      482.78     10.52 o 
  -3  27   4     1156.34     1179.85     14.95 o 
  -2  27   4      117.47      111.21      4.80 o 
  -1  27   4        9.19       15.34      2.50 o 
   0  27   4      169.79      175.34      5.99 o 
   1  27   4     2026.95     1996.81     32.41 o 
   2  27   4       51.85       49.13      4.58 o 
   3  27   4      365.16      332.67      8.82 o 
   4  27   4      405.74      425.15     13.26 o 
   5  27   4      348.64      342.74     16.55 o 
   6  27   4      140.13      118.39      9.85 o 
   7  27   4      308.36      320.10      8.32 o 
  -7  28   4      341.63      348.84      7.64 o 
  -6  28   4        4.30        5.54      2.04 o 
  -5  28   4      265.96      291.40      7.07 o 
  -4  28   4       55.39       59.26      3.92 o 
  -3  28   4     1927.11     2025.46     19.56 o 
  -2  28   4      459.83      460.34      9.49 o 
  -1  28   4      223.37      228.09      7.56 o 
   0  28   4      391.56      363.00     11.38 o 
   1  28   4      665.66      643.27     20.89 o 
   2  28   4       11.07        5.96      2.52 o 
   3  28   4      739.53      710.44     12.67 o 
   4  28   4      629.15      543.88     14.54 o 
   5  28   4       10.80        5.32      2.45 o 
   6  28   4        6.96        2.79      3.37 o 
   7  28   4      144.15      160.97      5.58 o 
  -7  29   4      122.60      144.68      4.73 o 
  -6  29   4      118.95      115.96      5.38 o 
  -5  29   4      612.62      645.17     11.65 o 
  -4  29   4      252.49      257.29      7.57 o 
  -3  29   4       43.04       42.53      3.10 o 
  -2  29   4        4.06        5.45      1.67 o 
  -1  29   4       32.67       42.31      4.52 o 
   0  29   4       30.39       21.85      3.39 o 
   1  29   4       40.32       46.15      6.61 o 
   2  29   4      100.60       93.00      5.92 o 
   3  29   4       16.89       30.10      3.67 o 
   4  29   4       88.05       92.27      5.08 o 
   5  29   4      172.64      167.56      7.89 o 
   6  29   4      501.33      522.13     17.87 o 
   7  29   4       25.88       34.39      2.52 o 
  -7  30   4       17.36       19.09      1.82 o 
  -6  30   4       30.56       36.89      3.16 o 
  -5  30   4       12.70       17.24      2.35 o 
  -4  30   4      242.94      234.71      8.43 o 
  -3  30   4       27.16       28.37      2.54 o 
  -2  30   4      119.93      112.90      4.31 o 
  -1  30   4        2.18        1.38      1.64 o 
   0  30   4      180.69      187.74      8.29 o 
   1  30   4       17.83       16.89      3.11 o 
   2  30   4       33.49       27.13      3.60 o 
   3  30   4       50.12       48.96      3.70 o 
   4  30   4      126.28      142.15      8.05 o 
   5  30   4      101.54       87.25      5.66 o 
   6  30   4      143.57      148.29      6.35 o 
  -7  31   4      575.99      552.70      8.62 o 
  -6  31   4        1.38        2.93      1.53 o 
  -5  31   4     1524.00     1520.32     16.89 o 
  -4  31   4      973.56     1036.57     17.08 o 
  -3  31   4       15.35       18.41      2.18 o 
  -2  31   4      634.43      629.90     10.93 o 
  -1  31   4       49.37       62.04      4.11 o 
   0  31   4      191.66      159.66      7.68 o 
   1  31   4      234.71      292.59     10.27 o 
   2  31   4      286.40      294.87     10.15 o 
   3  31   4       71.47      108.56      5.07 o 
   4  31   4      119.66      103.22      6.63 o 
   5  31   4       22.26       33.22      3.50 o 
   6  31   4      451.72      454.20     10.15 o 
  -7  32   4       22.14       17.45      2.66 o 
  -6  32   4       15.00       15.22      2.05 o 
  -5  32   4      228.11      217.74      6.28 o 
  -4  32   4       92.81      102.29      5.51 o 
  -3  32   4     2116.88     2149.05     19.27 o 
  -2  32   4      367.68      362.78      8.19 o 
  -1  32   4        0.21        4.32      2.26 o 
   0  32   4      560.51      527.95     11.36 o 
   1  32   4      769.99      755.06     16.09 o 
   2  32   4        5.64        4.39      2.16 o 
   3  32   4     2318.21     2258.01     23.02 o 
   4  32   4      307.14      256.21      7.72 o 
   5  32   4       13.23       17.02      2.44 o 
   6  32   4        2.88        4.17      1.83 o 
  -6  33   4      234.07      233.32      6.09 o 
  -5  33   4      954.89      981.88     12.52 o 
  -4  33   4      286.72      303.71      8.84 o 
  -3  33   4      225.87      219.13      6.97 o 
  -2  33   4       17.29       16.94      2.13 o 
  -1  33   4      219.32      220.18      7.47 o 
   0  33   4       81.12       84.82      4.70 o 
   1  33   4      774.61      748.14     15.80 o 
   2  33   4       97.77       96.84      5.80 o 
   3  33   4      257.99      259.65     15.56 o 
   4  33   4      299.41      305.90      7.95 o 
   5  33   4      327.08      322.26     12.41 o 
   6  33   4       63.88       66.62      3.35 o 
  -6  34   4      900.34      954.80     15.70 o 
  -5  34   4      348.17      329.75      6.95 o 
  -4  34   4      663.77      660.30     10.79 o 
  -3  34   4        0.41        0.62      1.68 o 
  -2  34   4       28.49       22.19      2.67 o 
  -1  34   4      477.36      490.38     10.75 o 
   0  34   4      163.43      159.64      6.14 o 
   1  34   4       11.85       15.23      2.52 o 
   2  34   4      455.37      394.08     10.85 o 
   3  34   4        8.45        6.97      3.69 o 
   4  34   4        0.41        1.78      1.28 o 
   5  34   4      586.08      557.59     11.38 o 
   6  34   4        2.15        3.99      1.56 o 
  -6  35   4      142.21      148.77      5.73 o 
  -5  35   4        3.79        3.14      1.39 o 
  -4  35   4      841.77      859.89     14.19 o 
  -3  35   4      463.32      466.11      9.32 o 
  -2  35   4       38.58       40.90      3.77 o 
  -1  35   4      110.11      118.83      4.60 o 
   0  35   4       11.64       16.85      2.35 o 
   1  35   4       27.65       29.26      2.95 o 
   2  35   4      375.53      385.87      9.01 o 
   3  35   4      422.72      437.93     13.18 o 
   4  35   4       55.43       47.49      2.60 o 
   5  35   4      356.29      359.70     12.28 o 
  -5  36   4       59.15       51.01      2.97 o 
  -4  36   4       71.12       68.90      4.04 o 
  -3  36   4       30.40       26.48      2.20 o 
  -2  36   4      650.94      662.72     11.65 o 
  -1  36   4        2.54        5.69      1.52 o 
   0  36   4       80.84       77.55      3.77 o 
   1  36   4        4.45        5.21      1.74 o 
   2  36   4       29.03       26.32      3.10 o 
   3  36   4        3.55        3.70      1.75 o 
   4  36   4        2.14        2.29      1.54 o 
   5  36   4      105.57      104.84      6.55 o 
  -5  37   4      245.76      235.50     10.98 o 
  -4  37   4       49.70       49.16      3.23 o 
  -3  37   4       36.88       37.68      2.71 o 
  -2  37   4      111.30      116.96      4.88 o 
  -1  37   4      212.13      217.20      6.52 o 
   0  37   4       42.05       45.95      2.93 o 
   1  37   4       75.78       83.80      4.19 o 
   2  37   4      387.49      383.59      9.55 o 
   3  37   4      258.06      269.76      7.53 o 
   4  37   4      518.20      522.04     33.46 o 
   5  37   4      220.09      216.92      8.22 o 
  -5  38   4       30.60       37.42      3.99 o 
  -4  38   4       16.71       18.23      2.63 o 
  -3  38   4       28.89       30.71      2.30 o 
  -2  38   4      273.72      262.04      6.71 o 
  -1  38   4       90.99       94.51      5.24 o 
   0  38   4       45.07       42.60      2.67 o 
   1  38   4      148.53      155.41      5.44 o 
   2  38   4      331.81      342.88      7.46 o 
   3  38   4       17.04       11.90      1.94 o 
   4  38   4        2.30        3.61      1.37 o 
  -4  39   4      536.21      530.28     10.69 o 
  -3  39   4        0.12        0.59      0.96 o 
  -2  39   4        5.37        7.53      1.56 o 
  -1  39   4        8.82        9.82      2.19 o 
   0  39   4      310.63      330.12      7.85 o 
   1  39   4      221.34      244.84      6.35 o 
   2  39   4      182.29      185.90      6.21 o 
   3  39   4       21.11       25.63      2.30 o 
   4  39   4        3.83        0.10      1.84 o 
  -4  40   4       98.14       92.83      4.05 o 
  -3  40   4      587.70      631.41      9.62 o 
  -2  40   4      609.42      597.04     14.16 o 
  -1  40   4       92.71       90.04      4.57 o 
   0  40   4       63.58       59.52      3.94 o 
   1  40   4       51.34       48.74      2.83 o 
   2  40   4       70.69       70.59      3.67 o 
   3  40   4      473.52      452.92     14.11 o 
  -3  41   4        6.01        6.48      1.53 o 
  -2  41   4      695.53      714.98     10.51 o 
  -1  41   4      144.59      153.48      5.45 o 
   0  41   4      860.24      870.10     15.55 o 
   1  41   4      352.42      341.65      6.36 o 
   2  41   4      247.54      258.89      6.14 o 
   3  41   4        0.11        0.29      1.03 o 
  -3  42   4       47.89       46.15      4.20 o 
  -2  42   4        7.16       11.13      2.90 o 
  -1  42   4       20.49       18.31      2.42 o 
   0  42   4      691.14      715.06     12.15 o 
   1  42   4      415.02      417.86     10.14 o 
   2  42   4      149.56      153.72      4.42 o 
  -2  43   4        0.13       -0.07      1.07 o 
  -1  43   4      213.51      209.98      5.88 o 
   0  43   4        5.58        2.30      1.41 o 
   1  43   4        1.15        2.40      1.35 o 
   0  44   4      219.66      210.52     13.11 o 
  -9   1   5      281.36      270.94      9.12 o 
  -8   1   5      345.19      352.35      8.92 o 
  -7   1   5      417.72      407.41     15.18 o 
  -6   1   5     1149.97     1193.59     36.09 o 
  -5   1   5        4.40        7.90      1.51 o 
  -4   1   5     1270.97     1286.76     20.24 o 
  -3   1   5     1004.91     1071.07     17.78 o 
  -2   1   5        5.34       10.27      2.25 o 
  -1   1   5      540.37      627.36     12.73 o 
   0   1   5        3.38        2.05      1.94 o 
   1   1   5       46.45       98.61      5.00 o 
   2   1   5      465.98      413.06     11.08 o 
   3   1   5       25.34       30.90      3.43 o 
   4   1   5      563.62      599.70      8.12 o 
   5   1   5      557.41      548.86      7.79 o 
   6   1   5      129.40      122.65      5.04 o 
   7   1   5      539.45      556.07      8.08 o 
   8   1   5        3.12        1.52      1.50 o 
   9   1   5        0.45       -2.31      1.54 o 
  -9   2   5        1.27        5.32      2.26 o 
  -8   2   5       59.10       66.78      4.27 o 
  -7   2   5     1526.51     1540.93     43.87 o 
  -6   2   5      201.08      200.30      9.92 o 
  -5   2   5        4.39       11.76      1.77 o 
  -4   2   5     3172.07     3293.88     32.41 o 
  -3   2   5      212.39      220.98      8.12 o 
  -2   2   5     5155.40     5263.00     37.80 o 
  -1   2   5      404.08      340.12     21.51 o 
   0   2   5     1817.08     2015.65     22.22 o 
   1   2   5        2.94        4.06      1.47 o 
   2   2   5      277.41      268.92      8.96 o 
   3   2   5      171.89      177.01      7.65 o 
   4   2   5     2153.54     2184.47     28.59 o 
   5   2   5     1557.97     1554.23     14.18 o 
   6   2   5      424.07      435.05      9.12 o 
   7   2   5      868.97      869.15     10.09 o 
   8   2   5       77.26       83.26      3.22 o 
   9   2   5      187.20      181.52      7.23 o 
  -9   3   5      151.15      134.29      6.46 o 
  -8   3   5      419.82      415.87      9.62 o 
  -7   3   5       18.21       17.42      3.96 o 
  -6   3   5      382.35      405.76     21.68 o 
  -5   3   5     3096.23     3102.04     22.56 o 
  -4   3   5     3573.97     3623.67     50.91 o 
  -3   3   5      176.43      172.80      7.24 o 
  -2   3   5     1078.08     1008.25     12.73 o 
  -1   3   5        2.69        2.50      1.64 o 
   0   3   5       17.80        9.18      1.99 o 
   1   3   5      166.50      141.84      5.95 o 
   2   3   5      853.57      819.88     15.47 o 
   3   3   5     2423.05     2503.77     34.08 o 
   4   3   5      303.54      300.62      6.46 o 
   5   3   5      137.65      140.00      4.81 o 
   6   3   5      235.60      237.52      7.85 o 
   7   3   5      837.46      860.92     11.50 o 
   8   3   5      276.32      269.71      6.10 o 
   9   3   5      359.99      337.79      9.86 o 
  -9   4   5       97.16       79.30      5.02 o 
  -8   4   5      274.40      305.17      9.54 o 
  -7   4   5        0.07        1.12      1.90 o 
  -6   4   5     2322.97     2380.50     33.71 o 
  -5   4   5      940.00      947.54     15.72 o 
  -4   4   5      217.16      232.87      9.21 o 
  -3   4   5     3909.55     4031.61     43.06 o 
  -2   4   5     1612.45     1784.36     17.25 o 
  -1   4   5     2039.34     2264.48     24.20 o 
   0   4   5     1452.00     1321.23     18.12 o 
   1   4   5     1220.62     1163.51     34.28 o 
   2   4   5      738.26      703.77     11.18 o 
   3   4   5      825.39      865.40     16.33 o 
   4   4   5      278.63      281.92      5.81 o 
   5   4   5      623.91      615.06      9.81 o 
   6   4   5      437.78      446.05     10.49 o 
   7   4   5       59.98       69.35      3.29 o 
   8   4   5      176.20      186.95      5.24 o 
   9   4   5      136.35      141.32      6.46 o 
  -9   5   5       72.54       66.34      4.58 o 
  -8   5   5     1376.85     1347.77     23.23 o 
  -7   5   5      376.92      384.46      9.60 o 
  -6   5   5     1368.28     1354.36     25.61 o 
  -5   5   5     1751.62     1791.50     22.06 o 
  -4   5   5       50.42       65.20      5.11 o 
  -3   5   5      919.08      945.45     23.07 o 
  -2   5   5      953.96      841.35     13.92 o 
  -1   5   5      408.99      360.31      9.77 o 
   0   5   5       28.22       51.56      3.76 o 
   1   5   5      100.28       92.45      4.92 o 
   2   5   5        0.99        3.87      1.43 o 
   3   5   5     1003.53     1088.77     28.09 o 
   4   5   5      284.11      291.27      5.98 o 
   5   5   5      222.70      224.22      6.03 o 
   6   5   5      117.11      115.31      5.46 o 
   7   5   5      700.48      711.45      9.06 o 
   8   5   5      250.29      230.73      5.57 o 
   9   5   5      514.41      563.16     12.66 o 
  -9   6   5       93.88      101.19      5.41 o 
  -8   6   5      269.81      263.94     10.41 o 
  -7   6   5       16.19       17.20      2.84 o 
  -6   6   5      146.82      137.25      8.47 o 
  -5   6   5        3.30        5.64      2.03 o 
  -4   6   5       38.48       39.40      4.03 o 
  -3   6   5      222.47      285.65     12.71 o 
  -2   6   5        0.63        3.78      2.31 o 
  -1   6   5     2148.05     2194.94     37.91 o 
   0   6   5      154.12      127.68      5.77 o 
   1   6   5      120.35      134.24      5.80 o 
   2   6   5        3.51        1.90      1.16 o 
   3   6   5      694.48      691.42     22.68 o 
   4   6   5      131.37      152.00      4.43 o 
   5   6   5       97.82       99.62      4.12 o 
   6   6   5        8.60       14.25      2.43 o 
   7   6   5        0.51        5.90      1.81 o 
   8   6   5        0.02        0.85      1.15 o 
   9   6   5       51.41       47.59      3.86 o 
  -9   7   5        0.37        1.70      2.42 o 
  -8   7   5     1477.27     1441.37     23.26 o 
  -7   7   5      216.43      237.26      9.04 o 
  -6   7   5     1123.93     1153.76     23.97 o 
  -5   7   5      244.05      249.44      9.16 o 
  -4   7   5      617.87      637.09     19.21 o 
  -3   7   5      499.33      462.48      9.96 o 
  -2   7   5      628.87      600.44     10.42 o 
  -1   7   5     2343.97     2330.04     24.81 o 
   0   7   5      550.92      484.13     11.86 o 
   1   7   5     3387.50     3378.81     39.00 o 
   2   7   5       73.64      102.65      6.18 o 
   3   7   5     1608.02     1622.65     35.03 o 
   4   7   5      338.81      358.52      6.72 o 
   5   7   5       84.12       87.80      4.33 o 
   6   7   5      977.37      965.95     17.97 o 
   7   7   5     1149.46     1168.22     13.54 o 
   8   7   5        0.18        2.93      1.15 o 
  -9   8   5       16.92       17.78      2.59 o 
  -8   8   5      601.91      578.48     17.68 o 
  -7   8   5       24.34       25.55      4.21 o 
  -6   8   5        1.40        2.29      2.22 o 
  -5   8   5     1251.25     1240.45     21.24 o 
  -4   8   5       77.69       75.93      6.74 o 
  -3   8   5       54.79       50.03      3.43 o 
  -2   8   5      752.68      783.58     12.06 o 
  -1   8   5      286.33      297.55      8.99 o 
   0   8   5     1959.15     2018.16     22.69 o 
   1   8   5      571.49      536.18     15.54 o 
   2   8   5     1054.87     1070.29     27.27 o 
   3   8   5      361.44      394.03     17.66 o 
   4   8   5     1927.69     1876.20     15.69 o 
   5   8   5       19.51       24.64      2.43 o 
   6   8   5       58.39       59.42      5.30 o 
   7   8   5      595.12      612.63     10.62 o 
   8   8   5      366.18      378.10     11.44 o 
  -9   9   5       66.88       60.75      3.94 o 
  -8   9   5        1.45        1.73      2.02 o 
  -7   9   5      303.93      323.09     12.49 o 
  -6   9   5       14.32        9.62      3.75 o 
  -5   9   5      120.03      115.90      5.45 o 
  -4   9   5      569.45      580.20     16.24 o 
  -3   9   5      332.29      341.07      8.43 o 
  -2   9   5      715.16      754.36     14.46 o 
  -1   9   5     1264.58     1232.91     14.96 o 
   0   9   5       31.51       49.31      3.80 o 
   1   9   5     2074.43     2026.75     29.79 o 
   2   9   5     2044.68     2014.62     37.63 o 
   3   9   5       90.60       99.19      9.14 o 
   4   9   5      689.20      675.79      8.68 o 
   5   9   5     1543.64     1493.26     15.66 o 
   6   9   5      186.05      178.55      6.63 o 
   7   9   5      357.89      377.85      9.52 o 
   8   9   5        0.69        1.00      1.43 o 
  -9  10   5       31.20       24.52      2.84 o 
  -8  10   5        2.97        4.16      1.81 o 
  -7  10   5      489.90      512.73     12.13 o 
  -6  10   5     1517.85     1559.43     22.18 o 
  -5  10   5       31.84       32.89      3.17 o 
  -4  10   5       82.25       88.73      3.60 o 
  -3  10   5      300.87      314.42      9.13 o 
  -2  10   5     2320.98     2324.69     25.57 o 
  -1  10   5     2035.92     2007.42     19.33 o 
   0  10   5       60.00       43.14      3.56 o 
   1  10   5      171.10      199.09      9.45 o 
   2  10   5      548.28      556.39     20.22 o 
   3  10   5       44.65       43.46      6.52 o 
   4  10   5      277.03      256.87      6.44 o 
   5  10   5      968.03      951.45     13.77 o 
   6  10   5      281.20      256.29      9.09 o 
   7  10   5      388.09      391.52      8.20 o 
   8  10   5       31.04       23.09      2.26 o 
  -9  11   5       58.60       45.94      4.22 o 
  -8  11   5       13.63       15.62      2.16 o 
  -7  11   5       36.50       46.93      4.57 o 
  -6  11   5     1196.12     1193.28     19.64 o 
  -5  11   5       35.55       32.38      3.71 o 
  -4  11   5     2003.90     1983.91     24.19 o 
  -3  11   5       65.34       71.52      4.05 o 
  -2  11   5      727.10      750.54     14.78 o 
  -1  11   5      512.99      599.76     10.70 o 
   0  11   5     2329.43     2467.93     36.41 o 
   1  11   5     2852.23     3013.17     29.70 o 
   2  11   5     1125.86     1125.55     28.70 o 
   3  11   5       50.72       54.27      3.23 o 
   4  11   5       19.68       17.63      2.23 o 
   5  11   5      136.64      132.85      5.92 o 
   6  11   5      131.61      120.40      5.50 o 
   7  11   5      702.02      696.33     12.85 o 
   8  11   5      424.17      407.19      9.94 o 
  -9  12   5      681.61      628.28     37.58 o 
  -8  12   5        0.16        3.47      1.87 o 
  -7  12   5      373.89      366.61     11.69 o 
  -6  12   5       18.85        8.63      2.42 o 
  -5  12   5        2.80       10.21      3.22 o 
  -4  12   5      579.36      579.35     12.55 o 
  -3  12   5        4.32        0.76      1.25 o 
  -2  12   5      373.60      366.08      8.50 o 
  -1  12   5       71.89       70.98      3.87 o 
   0  12   5      201.34      208.81      8.64 o 
   1  12   5       32.78       40.75      5.71 o 
   2  12   5       80.67       96.15      8.96 o 
   3  12   5       18.69       22.04      2.47 o 
   4  12   5        1.29        0.06      1.69 o 
   5  12   5      102.71       91.50      5.01 o 
   6  12   5       75.82       68.39      4.84 o 
   7  12   5       46.48       54.49      3.90 o 
   8  12   5       45.54       47.81      2.95 o 
  -9  13   5      227.65      208.55     10.09 o 
  -8  13   5      524.34      532.75     13.01 o 
  -7  13   5        4.70        1.92      2.37 o 
  -6  13   5      246.63      250.89      9.27 o 
  -5  13   5      131.42      119.59      6.61 o 
  -4  13   5      987.90      969.55     12.99 o 
  -3  13   5      794.67      786.13     16.14 o 
  -2  13   5      337.50      361.61      8.58 o 
  -1  13   5      601.53      647.40     11.44 o 
   0  13   5     1002.06      994.07     17.23 o 
   1  13   5      133.09      176.82     11.46 o 
   2  13   5      455.40      513.71     19.85 o 
   3  13   5     2193.37     2214.85     29.75 o 
   4  13   5       11.71       13.11      1.94 o 
   5  13   5      636.54      595.90     16.94 o 
   6  13   5       33.21       31.28      3.46 o 
   7  13   5     1030.77     1011.90     35.59 o 
   8  13   5      205.49      200.70      7.42 o 
  -9  14   5       42.41       49.41      4.71 o 
  -8  14   5        0.85        7.39      4.38 o 
  -7  14   5      166.91      131.92     14.08 o 
  -6  14   5      711.32      700.04     18.39 o 
  -5  14   5      313.70      286.15      8.52 o 
  -4  14   5      402.48      369.47      7.49 o 
  -3  14   5        6.51        6.73      1.32 o 
  -2  14   5      947.05      913.67     15.10 o 
  -1  14   5      250.65      255.24      7.64 o 
   0  14   5      144.68      170.03     10.33 o 
   1  14   5     4505.48     4544.04     56.53 o 
   2  14   5      132.42      151.90     11.16 o 
   3  14   5      938.13      945.30     10.08 o 
   4  14   5       28.55       33.82      3.03 o 
   5  14   5     1149.32     1142.26     17.04 o 
   6  14   5      320.53      313.68      9.66 o 
   7  14   5        0.04        4.51      4.42 o 
   8  14   5        2.48        0.82      1.18 o 
  -9  15   5       37.11       36.16      3.87 o 
  -8  15   5     1249.67     1282.60     26.10 o 
  -7  15   5       50.32       49.66      6.09 o 
  -6  15   5      228.55      254.78     11.32 o 
  -5  15   5       79.18       72.20      4.48 o 
  -4  15   5      420.51      377.26      7.65 o 
  -3  15   5      378.63      356.15      6.82 o 
  -2  15   5     4914.93     4972.85     39.49 o 
  -1  15   5     1326.99     1350.01     17.48 o 
   0  15   5     1633.78     1601.67     22.09 o 
   1  15   5      557.56      553.12     14.77 o 
   2  15   5      176.94      156.40     11.47 o 
   3  15   5      295.60      271.61      5.88 o 
   4  15   5      702.84      688.20     11.60 o 
   5  15   5       28.74       27.96      3.62 o 
   6  15   5      666.97      667.94     13.80 o 
   7  15   5      127.16      135.42      9.04 o 
   8  15   5       77.54       86.46      3.63 o 
  -9  16   5      432.06      345.66      9.95 o 
  -8  16   5       88.73       99.31      5.18 o 
  -7  16   5      104.54      120.07      6.78 o 
  -6  16   5     1213.89     1274.60     24.92 o 
  -5  16   5      455.46      439.29     12.03 o 
  -4  16   5       40.52       45.04      2.79 o 
  -3  16   5      789.90      749.67     10.42 o 
  -2  16   5       28.84       38.65      4.12 o 
  -1  16   5        0.93        4.75      1.52 o 
   0  16   5     4209.09     4186.41     48.82 o 
   1  16   5     1029.48      954.17     24.49 o 
   2  16   5     1275.81     1322.77     12.61 o 
   3  16   5      768.39      754.71     10.69 o 
   4  16   5       38.99       38.18      3.30 o 
   5  16   5       53.06       51.45      3.70 o 
   6  16   5      356.90      376.61     10.25 o 
   7  16   5      434.75      388.16     30.74 o 
   8  16   5      523.65      506.59     12.91 o 
  -8  17   5      562.56      565.73     12.46 o 
  -7  17   5       53.12       47.32      4.52 o 
  -6  17   5       22.97       19.77      3.91 o 
  -5  17   5        7.14       14.40      2.75 o 
  -4  17   5      294.98      322.60      9.52 o 
  -3  17   5      279.03      250.72      6.79 o 
  -2  17   5       63.51       62.98      3.38 o 
  -1  17   5      128.00      132.34      5.76 o 
   0  17   5       94.33       87.22      5.99 o 
   1  17   5      858.20      822.24     18.39 o 
   2  17   5     2007.98     1956.03     19.86 o 
   3  17   5      351.31      354.88      9.04 o 
   4  17   5      581.59      576.99     12.29 o 
   5  17   5       48.69       45.27      3.55 o 
   6  17   5       26.61       26.02      3.15 o 
   7  17   5       14.59       13.44      2.34 o 
   8  17   5      139.34      132.22      6.04 o 
  -8  18   5      486.84      462.33     10.24 o 
  -7  18   5      181.41      175.77      6.46 o 
  -6  18   5       32.11       34.15      4.48 o 
  -5  18   5        8.27       17.28      3.06 o 
  -4  18   5       74.68       76.44      5.40 o 
  -3  18   5      240.90      226.85      6.56 o 
  -2  18   5      533.78      541.81      8.94 o 
  -1  18   5     2349.68     2335.98     21.14 o 
   0  18   5        0.03        1.91      2.31 o 
   1  18   5      454.04      445.59      8.70 o 
   2  18   5     1262.41     1239.75     11.51 o 
   3  18   5      447.09      416.19     11.56 o 
   4  18   5     2339.09     2254.92     27.00 o 
   5  18   5        3.37        5.09      2.48 o 
   6  18   5      379.09      390.63     11.97 o 
   7  18   5       17.38       15.91      3.26 o 
   8  18   5        4.04        3.96      1.24 o 
  -8  19   5        2.02        5.84      1.68 o 
  -7  19   5      263.99      250.86      7.57 o 
  -6  19   5       62.53       68.62      4.76 o 
  -5  19   5        2.01        2.97      2.56 o 
  -4  19   5      641.99      689.97     15.58 o 
  -3  19   5      339.52      365.34      8.40 o 
  -2  19   5      926.02      861.94     11.45 o 
  -1  19   5       12.74       21.84      1.87 o 
   0  19   5      550.98      533.54      9.78 o 
   1  19   5      975.18      970.43     11.95 o 
   2  19   5      674.49      638.95      8.96 o 
   3  19   5        3.78        7.33      3.07 o 
   4  19   5      341.64      334.06     10.55 o 
   5  19   5       13.36       24.23      4.09 o 
   6  19   5      283.36      272.62     17.79 o 
   7  19   5      166.06      193.96      7.24 o 
   8  19   5      185.51      170.03      4.89 o 
  -8  20   5       11.27       12.03      1.82 o 
  -7  20   5      519.00      490.85     10.30 o 
  -6  20   5        8.21        7.22      2.14 o 
  -5  20   5      142.40      134.92      6.70 o 
  -4  20   5      303.74      248.20      9.45 o 
  -3  20   5       26.17       16.37      2.20 o 
  -2  20   5       79.93       72.23      3.24 o 
  -1  20   5        8.76       15.12      2.14 o 
   0  20   5      242.26      224.10      5.32 o 
   1  20   5       30.39       32.04      2.47 o 
   2  20   5      227.93      240.45      5.60 o 
   3  20   5       96.39       96.42      7.49 o 
   4  20   5      190.57      182.37      7.80 o 
   5  20   5       91.30       93.94      5.25 o 
   6  20   5       69.30       64.77      4.82 o 
   7  20   5      210.79      199.48      6.94 o 
  -8  21   5      143.46      132.38      5.31 o 
  -7  21   5       71.26       63.61      3.88 o 
  -6  21   5       61.85       58.21      4.37 o 
  -5  21   5      256.57      253.30      9.67 o 
  -4  21   5      301.16      307.30     10.55 o 
  -3  21   5      100.87      108.13      5.48 o 
  -2  21   5       70.59       84.38      3.52 o 
  -1  21   5      370.53      331.30      6.74 o 
   0  21   5      343.03      332.87      6.51 o 
   1  21   5       19.51       23.16      2.00 o 
   2  21   5       41.35       35.81      2.35 o 
   3  21   5       19.57       25.90      4.36 o 
   4  21   5        0.13        2.00      2.17 o 
   5  21   5      266.67      273.56     11.19 o 
   6  21   5       20.11       15.47      6.62 o 
   7  21   5      163.49      157.17      5.72 o 
  -8  22   5       15.13       15.87      1.73 o 
  -7  22   5      494.63      487.59      9.73 o 
  -6  22   5       86.55       91.53      5.18 o 
  -5  22   5       62.00       71.09      4.94 o 
  -4  22   5      277.62      267.03      8.31 o 
  -3  22   5       70.89       88.66      4.95 o 
  -2  22   5      789.54      814.96     10.65 o 
  -1  22   5     3578.68     3477.77     22.45 o 
   0  22   5      556.76      577.27      8.58 o 
   1  22   5       81.14       86.89      3.55 o 
   2  22   5      799.24      781.96     12.28 o 
   3  22   5        0.08        4.28      2.79 o 
   4  22   5      948.85      925.78     17.22 o 
   5  22   5      999.94      978.94     20.45 o 
   6  22   5      169.91      179.52     10.88 o 
   7  22   5        0.89        4.61      3.21 o 
  -8  23   5       23.01       24.39      2.74 o 
  -7  23   5        0.47        1.55      1.26 o 
  -6  23   5       80.30       72.23      4.60 o 
  -5  23   5       18.76       28.80      3.49 o 
  -4  23   5      297.06      307.35      8.88 o 
  -3  23   5      881.93      821.24     14.74 o 
  -2  23   5       86.78       89.14      4.50 o 
  -1  23   5      740.25      711.65     10.03 o 
   0  23   5      360.18      350.08      7.50 o 
   1  23   5     1871.09     1763.62     16.39 o 
   2  23   5       46.27       37.39      3.00 o 
   3  23   5     1738.89     1739.85     20.22 o 
   4  23   5        7.60       12.23      2.66 o 
   5  23   5      323.13      315.46     11.49 o 
   6  23   5       47.90       42.57      5.42 o 
   7  23   5      237.13      236.09     10.79 o 
  -8  24   5        2.78        5.67      1.67 o 
  -7  24   5       11.88       11.17      1.79 o 
  -6  24   5      518.09      541.73     11.66 o 
  -5  24   5     1154.56     1231.06     25.14 o 
  -4  24   5      157.06      146.79      5.32 o 
  -3  24   5      721.83      801.60     14.58 o 
  -2  24   5      279.53      273.95      7.65 o 
  -1  24   5      193.48      179.56      6.18 o 
   0  24   5      150.93      151.78      7.73 o 
   1  24   5     3052.17     2959.46     38.44 o 
   2  24   5      847.35      799.13     17.51 o 
   3  24   5      491.41      470.42     10.56 o 
   4  24   5      949.59      877.69     16.31 o 
   5  24   5     1007.78      998.59     19.62 o 
   6  24   5      750.15      687.43     14.52 o 
   7  24   5        1.58        2.63      2.36 o 
  -7  25   5        4.59        2.54      1.30 o 
  -6  25   5      284.11      289.47      8.40 o 
  -5  25   5        0.32        2.60      2.26 o 
  -4  25   5       11.92       14.28      2.28 o 
  -3  25   5      267.22      288.77      8.83 o 
  -2  25   5      144.67      138.36      5.57 o 
  -1  25   5       34.96       28.12      3.14 o 
   0  25   5       57.72       51.48      4.09 o 
   1  25   5       32.05       41.13      3.08 o 
   2  25   5        0.61        1.22      1.66 o 
   3  25   5      659.11      670.62     12.48 o 
   4  25   5       23.45       25.99      3.25 o 
   5  25   5      178.25      154.58     11.50 o 
   6  25   5      182.51      177.52     14.91 o 
   7  25   5      142.27      130.84      7.29 o 
  -7  26   5      131.76      130.70      5.11 o 
  -6  26   5       88.83       84.22      4.49 o 
  -5  26   5       67.96       69.69      6.25 o 
  -4  26   5        2.41        4.60      1.52 o 
  -3  26   5        2.56        5.95      2.23 o 
  -2  26   5      132.80      132.73      5.45 o 
  -1  26   5        8.44       13.29      2.36 o 
   0  26   5     1463.57     1437.83     19.89 o 
   1  26   5       38.06       39.05      3.66 o 
   2  26   5      613.68      573.26     12.39 o 
   3  26   5       47.12       35.52      3.23 o 
   4  26   5     1107.43     1039.79     17.08 o 
   5  26   5        1.69        6.94      3.21 o 
   6  26   5       14.27        9.91      2.97 o 
   7  26   5       49.02       49.94      4.22 o 
  -7  27   5      300.47      271.15      6.70 o 
  -6  27   5        6.00        5.44      1.71 o 
  -5  27   5     1077.35     1073.60     16.78 o 
  -4  27   5      825.68      896.72     12.44 o 
  -3  27   5     1202.35     1191.09     15.34 o 
  -2  27   5       46.15       52.89      3.60 o 
  -1  27   5        1.98        5.24      1.98 o 
   0  27   5     2273.56     2182.48     24.54 o 
   1  27   5        3.11       -0.55      1.90 o 
   2  27   5      998.57      923.55     23.52 o 
   3  27   5     2287.26     2247.49     22.18 o 
   4  27   5      159.83      169.41      8.29 o 
   5  27   5      138.91      139.60     10.18 o 
   6  27   5       59.76       50.73      3.49 o 
  -7  28   5       54.23       54.85      4.42 o 
  -6  28   5        2.10        2.73      1.44 o 
  -5  28   5      173.02      164.59      6.60 o 
  -4  28   5       53.20       45.26      3.00 o 
  -3  28   5        1.49        7.89      1.80 o 
  -2  28   5       96.65       99.17      4.69 o 
  -1  28   5      990.60     1009.25     14.39 o 
   0  28   5      358.74      353.17      9.97 o 
   1  28   5     1676.51     1663.26     18.21 o 
   2  28   5      785.25      794.14     15.63 o 
   3  28   5      364.06      386.06      9.11 o 
   4  28   5        0.14       -0.39      4.69 o 
   5  28   5      462.52      451.80     12.53 o 
   6  28   5        1.90        0.03      2.37 o 
  -7  29   5       64.64       61.49      4.15 o 
  -6  29   5       56.96       57.73      3.35 o 
  -5  29   5      442.50      425.83     10.00 o 
  -4  29   5       35.52       43.54      2.87 o 
  -3  29   5      465.64      442.11      9.15 o 
  -2  29   5       26.15       30.26      2.80 o 
  -1  29   5      216.78      216.96      6.75 o 
   0  29   5        2.51        3.21      2.08 o 
   1  29   5      831.36      774.14     14.48 o 
   2  29   5      497.05      490.99      9.55 o 
   3  29   5      166.20      189.02      6.29 o 
   4  29   5        7.84       16.49      2.42 o 
   5  29   5      230.87      224.26      8.22 o 
   6  29   5       83.92       90.88      4.42 o 
  -6  30   5      961.40      955.71     22.48 o 
  -5  30   5      770.28      787.04     10.87 o 
  -4  30   5        2.15        1.92      1.29 o 
  -3  30   5       60.15       63.20      3.22 o 
  -2  30   5       26.69       36.10      3.26 o 
  -1  30   5      678.14      711.23     11.83 o 
   0  30   5      981.14      955.76     15.96 o 
   1  30   5       68.49       62.20      5.08 o 
   2  30   5       44.01       60.06      3.54 o 
   3  30   5       10.70       10.36      1.65 o 
   4  30   5     1087.87     1176.11     24.13 o 
   5  30   5      688.24      737.09     33.89 o 
   6  30   5      164.56      166.06      5.30 o 
  -6  31   5      150.10      148.53      8.57 o 
  -5  31   5      103.47      119.69      5.05 o 
  -4  31   5       55.27       51.99      3.39 o 
  -3  31   5       12.21       14.63      1.77 o 
  -2  31   5      241.16      251.38      6.90 o 
  -1  31   5      289.80      281.58      7.40 o 
   0  31   5      226.11      233.06      7.90 o 
   1  31   5      913.87      883.92     14.93 o 
   2  31   5      753.22      769.35     11.27 o 
   3  31   5      379.99      400.52      7.41 o 
   4  31   5        6.80       14.64      2.74 o 
   5  31   5       38.78       40.25      3.25 o 
   6  31   5       36.24       29.98      3.20 o 
  -6  32   5      285.88      290.09     10.94 o 
  -5  32   5      302.70      325.01      7.69 o 
  -4  32   5      405.09      417.69      8.46 o 
  -3  32   5       11.56       12.41      1.65 o 
  -2  32   5      348.20      343.94      7.79 o 
  -1  32   5      376.36      367.25      8.19 o 
   0  32   5       21.85       24.03      2.45 o 
   1  32   5      133.93      133.08      5.85 o 
   2  32   5       55.20       58.74      3.95 o 
   3  32   5      123.63      138.31      6.86 o 
   4  32   5       41.98       42.96      3.83 o 
   5  32   5       59.86       45.51      3.12 o 
  -6  33   5        3.13        1.97      1.52 o 
  -5  33   5      275.58      259.89     23.76 o 
  -4  33   5      743.26      760.54     14.24 o 
  -3  33   5     1301.68     1334.42     13.55 o 
  -2  33   5       59.09       53.69      3.19 o 
  -1  33   5      497.79      509.00     10.84 o 
   0  33   5      256.61      248.00      6.64 o 
   1  33   5      403.57      389.04      9.49 o 
   2  33   5      252.19      232.56      7.09 o 
   3  33   5      298.12      257.98      9.52 o 
   4  33   5       10.35        7.99      1.86 o 
   5  33   5      230.96      214.63      7.85 o 
  -5  34   5      759.37      783.90     19.76 o 
  -4  34   5       31.20       32.09      3.54 o 
  -3  34   5      239.54      242.58      6.53 o 
  -2  34   5       36.27       31.15      2.43 o 
  -1  34   5      165.53      173.49      6.23 o 
   0  34   5      143.64      155.87      6.06 o 
   1  34   5       43.77       40.32      2.86 o 
   2  34   5      106.27      114.75      4.93 o 
   3  34   5       23.61       27.93      3.34 o 
   4  34   5      185.54      206.46     12.96 o 
   5  34   5       41.80       44.91      4.28 o 
  -5  35   5      142.98      139.82      7.85 o 
  -4  35   5       16.31       15.41      4.25 o 
  -3  35   5      119.20      113.31      5.08 o 
  -2  35   5      641.97      660.43      9.47 o 
  -1  35   5      383.62      380.13      8.76 o 
   0  35   5      167.44      156.25      6.69 o 
   1  35   5        6.38        8.64      1.73 o 
   2  35   5       21.11       28.50      2.62 o 
   3  35   5      496.44      511.61      9.98 o 
   4  35   5      242.51      225.95     10.47 o 
  -5  36   5      222.43      232.90      8.94 o 
  -4  36   5       51.83       54.06      3.78 o 
  -3  36   5      844.99      893.51     12.86 o 
  -2  36   5      315.75      329.39      6.96 o 
  -1  36   5       42.70       39.79      2.94 o 
   0  36   5      528.61      531.29      9.99 o 
   1  36   5      265.65      276.97      6.23 o 
   2  36   5        3.81        5.66      2.16 o 
   3  36   5      232.71      234.31      6.28 o 
   4  36   5        0.02        0.84      1.54 o 
  -4  37   5       82.11       88.88      4.26 o 
  -3  37   5       33.03       30.69      2.06 o 
  -2  37   5      302.56      309.98      7.64 o 
  -1  37   5       11.80       16.76      2.39 o 
   0  37   5       40.41       43.02      3.03 o 
   1  37   5       86.73       79.71      3.28 o 
   2  37   5       20.69       14.88      2.08 o 
   3  37   5      447.65      442.81     13.31 o 
   4  37   5       80.49       82.56      5.37 o 
  -4  38   5      193.82      183.65      5.24 o 
  -3  38   5       49.13       47.23      2.21 o 
  -2  38   5      137.76      134.06      5.40 o 
  -1  38   5      707.62      703.17     20.22 o 
   0  38   5        2.19        1.04      1.34 o 
   1  38   5        6.67        6.98      1.41 o 
   2  38   5       82.92       78.76      3.73 o 
   3  38   5        3.59        3.73      0.98 o 
  -3  39   5       85.54       81.81      7.53 o 
  -2  39   5        3.64        3.93      0.99 o 
  -1  39   5        5.15        8.44      2.41 o 
   0  39   5       38.15       39.69      3.02 o 
   1  39   5       74.98       72.10      2.98 o 
   2  39   5      120.55      122.99      4.13 o 
   3  39   5       15.68       13.59      1.64 o 
  -3  40   5        0.18       -1.16      1.39 o 
  -2  40   5      125.83      126.16      4.01 o 
  -1  40   5       10.32       10.63      1.72 o 
   0  40   5      239.14      233.07      6.17 o 
   1  40   5        3.65        4.24      1.59 o 
   2  40   5      244.66      238.11      6.33 o 
  -2  41   5       98.85       99.12      6.02 o 
  -1  41   5        0.94        0.45      0.99 o 
   0  41   5       10.23        7.71      1.42 o 
   1  41   5       19.94       21.36      2.19 o 
   0  42   5       44.46       38.33      3.60 o 
  -9   0   6       15.78       18.77      2.79 o 
  -8   0   6      943.52      860.48     17.43 o 
  -7   0   6      469.71      467.77     21.99 o 
  -6   0   6     2371.85     2529.68     34.42 o 
  -5   0   6      472.40      474.36     20.95 o 
  -4   0   6       19.36       19.10      3.35 o 
  -3   0   6      765.79      777.69     17.34 o 
  -2   0   6     1000.63     1003.23     26.21 o 
  -1   0   6     2968.51     3100.49     44.63 o 
   0   0   6     4004.34     4154.10     50.97 o 
   1   0   6      572.22      541.52     18.25 o 
   2   0   6      669.42      625.21     21.30 o 
   3   0   6      575.34      556.21     11.83 o 
   4   0   6       46.96       42.82      3.87 o 
   5   0   6     4464.04     4441.73     47.15 o 
   6   0   6       20.37       25.71      6.12 o 
   7   0   6     1602.22     1632.65     29.97 o 
   8   0   6       50.50       45.94      4.65 o 
  -9   1   6      116.59      108.27      4.36 o 
  -8   1   6      737.56      795.69     11.81 o 
  -7   1   6      116.15      137.30      9.04 o 
  -6   1   6      992.64     1006.23     15.47 o 
  -5   1   6      121.34      111.71      7.43 o 
  -4   1   6      146.02      168.91      5.99 o 
  -3   1   6       59.80       50.34      3.32 o 
  -2   1   6     2529.63     2697.52     30.09 o 
  -1   1   6      410.87      368.02     11.04 o 
   0   1   6      939.53      949.61     17.23 o 
   1   1   6      331.53      350.31     10.44 o 
   2   1   6      458.77      466.97     13.04 o 
   3   1   6     1205.64     1190.89     13.03 o 
   4   1   6      695.12      671.27     10.07 o 
   5   1   6        9.36       18.12      3.67 o 
   6   1   6        3.35        5.77      3.08 o 
   7   1   6      306.35      309.85     10.52 o 
   8   1   6       35.45       33.19      2.88 o 
  -9   2   6       53.93       48.10      2.97 o 
  -8   2   6       88.82      102.68      4.49 o 
  -7   2   6      780.31      762.54     12.67 o 
  -6   2   6      382.29      398.24     13.96 o 
  -5   2   6       13.47       20.92      3.61 o 
  -4   2   6     1533.75     1572.32     17.84 o 
  -3   2   6      563.95      559.91     10.42 o 
  -2   2   6      352.00      366.13     11.27 o 
  -1   2   6      979.41     1045.10     23.77 o 
   0   2   6     1236.62     1284.42     20.03 o 
   1   2   6      354.02      395.01     11.04 o 
   2   2   6      384.16      387.91      8.63 o 
   3   2   6      182.52      188.83      4.82 o 
   4   2   6      107.64      102.24      4.56 o 
   5   2   6      227.16      242.52      6.94 o 
   6   2   6       11.08       12.47      2.76 o 
   7   2   6      244.22      251.95      6.83 o 
   8   2   6      194.54      184.00      8.05 o 
  -9   3   6       80.53       64.04      3.27 o 
  -8   3   6        9.72       18.01      2.25 o 
  -7   3   6       13.95       23.23      3.94 o 
  -6   3   6       71.52       73.20      5.07 o 
  -5   3   6      256.16      268.22     11.15 o 
  -4   3   6     2070.62     2086.71     18.63 o 
  -3   3   6       50.51       48.12      3.28 o 
  -2   3   6      215.81      216.77      8.70 o 
  -1   3   6       17.90       21.22      2.97 o 
   0   3   6      174.91      165.49      7.35 o 
   1   3   6      956.99      968.76     17.21 o 
   2   3   6      250.18      212.21      5.81 o 
   3   3   6        5.30        7.90      2.07 o 
   4   3   6       81.28       66.57      3.79 o 
   5   3   6      283.17      291.00      7.64 o 
   6   3   6      140.57      163.08     10.26 o 
   7   3   6       32.58      117.62      8.52 o 
   8   3   6      286.49      288.96     12.00 o 
  -9   4   6      202.65      180.68      8.24 o 
  -8   4   6      241.99      241.20      7.39 o 
  -7   4   6      460.99      436.08     10.30 o 
  -6   4   6      948.57      945.51     21.79 o 
  -5   4   6      683.72      657.49     14.52 o 
  -4   4   6      147.43      153.68      5.19 o 
  -3   4   6        4.50        5.18      1.72 o 
  -2   4   6      388.27      426.38     12.13 o 
  -1   4   6        4.58        4.86      1.74 o 
   0   4   6     1056.57     1119.43     18.66 o 
   1   4   6      548.05      507.09     12.53 o 
   2   4   6      487.79      497.10      8.78 o 
   3   4   6     1160.50     1149.21     13.00 o 
   4   4   6       81.42       71.60      4.24 o 
   5   4   6     1357.87     1401.68     16.41 o 
   6   4   6      395.71      423.35     13.42 o 
   7   4   6     1152.15     1181.82     15.28 o 
   8   4   6      151.60      142.06      8.61 o 
  -9   5   6        0.23        0.64      1.66 o 
  -8   5   6      528.58      519.86     10.54 o 
  -7   5   6      369.77      378.24      8.96 o 
  -6   5   6       35.01       34.89      4.87 o 
  -5   5   6     1804.05     1815.77     20.87 o 
  -4   5   6      167.01      190.31      5.72 o 
  -3   5   6      215.68      207.27      5.41 o 
  -2   5   6     2312.92     2409.41     34.78 o 
  -1   5   6       14.46       14.44      2.45 o 
   0   5   6       22.04       18.87      3.48 o 
   1   5   6      205.31      198.33     10.80 o 
   2   5   6      197.57      205.95      4.83 o 
   3   5   6       55.55       55.30      3.09 o 
   4   5   6     2498.03     2453.76     21.79 o 
   5   5   6      181.81      179.97      6.93 o 
   6   5   6     1717.62     1742.03     22.18 o 
   7   5   6      601.84      649.68     12.04 o 
   8   5   6       22.61       18.93      3.23 o 
  -9   6   6      105.95      100.14      6.16 o 
  -8   6   6      155.48      148.57      5.68 o 
  -7   6   6       47.60       46.51      3.89 o 
  -6   6   6      180.00      167.27     10.28 o 
  -5   6   6     1022.84     1025.35     15.73 o 
  -4   6   6     2179.65     2239.49     26.20 o 
  -3   6   6      658.97      650.32      9.47 o 
  -2   6   6      634.18      642.56     14.82 o 
  -1   6   6      262.43      299.44     11.46 o 
   0   6   6      282.75      299.10      9.75 o 
   1   6   6     1765.82     1646.52     30.81 o 
   2   6   6      747.47      803.92     10.32 o 
   3   6   6      526.24      514.96      8.83 o 
   4   6   6      580.46      576.75     10.70 o 
   5   6   6      534.43      548.92     10.36 o 
   6   6   6      356.51      428.41     29.48 o 
   7   6   6     1955.34     2021.17     32.52 o 
   8   6   6      524.16      450.69     57.13 o 
  -9   7   6      530.53      490.82     13.05 o 
  -8   7   6       31.31       32.60      2.96 o 
  -7   7   6       94.35       95.87      5.23 o 
  -6   7   6       22.37       25.38      4.19 o 
  -5   7   6       35.33       38.63      3.89 o 
  -4   7   6        3.65        3.86      2.53 o 
  -3   7   6      912.08      882.99     12.02 o 
  -2   7   6      293.42      321.30     10.55 o 
  -1   7   6     1115.50     1156.77     19.52 o 
   0   7   6      350.39      380.84     11.04 o 
   1   7   6        2.31        3.30      2.13 o 
   2   7   6     1521.67     1596.45     13.71 o 
   3   7   6      747.21      700.68     10.35 o 
   4   7   6       61.01       55.11      3.86 o 
   5   7   6      491.81      494.20      9.89 o 
   6   7   6      623.63      616.59     17.05 o 
   7   7   6       39.89       40.38      3.92 o 
   8   7   6      412.38      400.87     12.47 o 
  -9   8   6        2.48        3.90      1.91 o 
  -8   8   6        4.01        7.57      1.97 o 
  -7   8   6      246.37      242.04      7.06 o 
  -6   8   6      207.34      201.93     10.44 o 
  -5   8   6      160.00      174.51      9.85 o 
  -4   8   6      152.42      145.08      5.01 o 
  -3   8   6      149.75      138.68      4.91 o 
  -2   8   6        0.36        3.23      1.62 o 
  -1   8   6     1320.59     1327.81     21.02 o 
   0   8   6     1110.80     1163.21     19.30 o 
   1   8   6        7.02       13.01      2.38 o 
   2   8   6      868.77      921.31     10.51 o 
   3   8   6      689.10      703.62     10.41 o 
   4   8   6      986.70      971.90     13.88 o 
   5   8   6      819.43      859.66     12.89 o 
   6   8   6      119.37      161.16     33.62 o 
   7   8   6        5.09        6.21      1.88 o 
   8   8   6       56.29       51.17      4.67 o 
  -8   9   6        5.82        8.24      2.11 o 
  -7   9   6       63.36       61.56      5.23 o 
  -6   9   6      537.73      550.82     13.59 o 
  -5   9   6       83.02       91.52      7.30 o 
  -4   9   6      189.62      162.77      5.95 o 
  -3   9   6     1611.44     1615.33     16.35 o 
  -2   9   6       48.73       59.43      3.27 o 
  -1   9   6       56.68       56.08      4.60 o 
   0   9   6        2.81        4.86      2.01 o 
   1   9   6      586.68      637.95     12.21 o 
   2   9   6      232.14      200.59      5.02 o 
   3   9   6      839.01      829.77     11.37 o 
   4   9   6      589.38      610.23     11.36 o 
   5   9   6      117.76      122.10      5.14 o 
   6   9   6      554.80      586.59     13.17 o 
   7   9   6        3.44        3.09      1.58 o 
   8   9   6       34.92       37.55      3.97 o 
  -8  10   6        4.05        5.92      1.53 o 
  -7  10   6      318.59      324.06     11.62 o 
  -6  10   6       40.44       35.35      4.92 o 
  -5  10   6        0.62        0.17      2.40 o 
  -4  10   6       41.10       41.31      4.28 o 
  -3  10   6       10.50       18.74      2.13 o 
  -2  10   6       74.81       72.90      3.48 o 
  -1  10   6      135.27      121.49      6.49 o 
   0  10   6      246.19      229.24     12.02 o 
   1  10   6      124.76      133.45      6.14 o 
   2  10   6       54.36       55.45      2.83 o 
   3  10   6      152.63      171.90      5.28 o 
   4  10   6       45.04       49.52      3.47 o 
   5  10   6      885.91      888.34     14.36 o 
   6  10   6        8.91       13.48      3.38 o 
   7  10   6      277.88      275.60      5.79 o 
   8  10   6      420.09      410.47     11.55 o 
  -8  11   6       48.10       40.65      3.26 o 
  -7  11   6       24.67       22.43      3.61 o 
  -6  11   6      262.45      269.27     11.84 o 
  -5  11   6      143.11      149.96      9.34 o 
  -4  11   6      378.33      423.74     12.11 o 
  -3  11   6     1204.47     1212.17     14.26 o 
  -2  11   6        0.80        3.15      2.01 o 
  -1  11   6       32.12       28.10      2.47 o 
   0  11   6       54.02       47.78      5.56 o 
   1  11   6      642.36      701.35      9.88 o 
   2  11   6     1692.82     1705.77     18.33 o 
   3  11   6      266.71      300.24      7.68 o 
   4  11   6      391.61      396.81      8.98 o 
   5  11   6      730.22      749.99     15.84 o 
   6  11   6      235.57      232.14      9.85 o 
   7  11   6       11.02       12.22      2.43 o 
   8  11   6      361.48      382.87     10.61 o 
  -8  12   6       83.16       89.18      6.98 o 
  -7  12   6      344.26      319.45     15.64 o 
  -6  12   6      276.12      321.15     12.84 o 
  -5  12   6      117.76      115.31      8.27 o 
  -4  12   6       43.59       40.25      3.61 o 
  -3  12   6       51.98       45.05      3.01 o 
  -2  12   6       66.79       59.44      3.21 o 
  -1  12   6        7.70        7.56      1.35 o 
   0  12   6      152.47      156.00      5.53 o 
   1  12   6     1626.28     1718.72     17.10 o 
   2  12   6      398.09      373.77      6.89 o 
   3  12   6      951.96      928.85     13.40 o 
   4  12   6     1151.54     1140.52     15.03 o 
   5  12   6     1409.15     1451.13     21.87 o 
   6  12   6       10.83       12.49      2.23 o 
   7  12   6        0.12       -2.43      1.62 o 
   8  12   6      273.32      252.86      8.12 o 
  -8  13   6      140.38      133.38      6.11 o 
  -7  13   6        6.78        7.07      3.24 o 
  -6  13   6      259.73      267.13     16.13 o 
  -5  13   6       51.63       55.63      4.75 o 
  -4  13   6     1202.38     1192.22     21.58 o 
  -3  13   6      462.16      457.68      9.28 o 
  -2  13   6      126.71      121.54      4.54 o 
  -1  13   6       64.65       76.92      3.34 o 
   0  13   6      605.56      617.24     11.34 o 
   1  13   6        1.23        7.09      2.15 o 
   2  13   6      676.89      641.07      9.05 o 
   3  13   6     2130.50     2176.08     20.96 o 
   4  13   6       24.49       30.81      2.88 o 
   5  13   6      367.94      355.27     11.20 o 
   6  13   6       60.10       59.58      5.25 o 
   7  13   6        1.51        4.85      1.40 o 
  -8  14   6       73.31       66.19      3.72 o 
  -7  14   6        2.53        1.93      2.94 o 
  -6  14   6      370.96      381.48     19.12 o 
  -5  14   6      390.79      370.90     11.47 o 
  -4  14   6     1773.65     1759.98     25.04 o 
  -3  14   6       41.90       30.77      2.24 o 
  -2  14   6     1543.02     1424.97     20.00 o 
  -1  14   6      101.87      115.33      4.10 o 
   0  14   6       50.35       72.52      3.71 o 
   1  14   6     1749.10     1663.13     17.76 o 
   2  14   6      250.90      279.16      6.07 o 
   3  14   6     1575.18     1620.27     16.25 o 
   4  14   6       18.81       24.08      3.09 o 
   5  14   6       91.83       91.31      6.90 o 
   6  14   6     1048.71     1031.35     55.74 o 
   7  14   6      473.36      458.24     48.46 o 
  -8  15   6     1077.01      950.65    100.66 o 
  -7  15   6      232.10      221.08     12.82 o 
  -6  15   6      353.25      328.11     17.69 o 
  -5  15   6       46.94       57.32      5.82 o 
  -4  15   6       11.08       18.87      2.76 o 
  -3  15   6       48.19       43.15      3.08 o 
  -2  15   6     5052.95     5067.83     32.45 o 
  -1  15   6     2347.44     2204.61     21.29 o 
   0  15   6     2370.83     2144.82     32.75 o 
   1  15   6     1671.95     1691.47     13.54 o 
   2  15   6     1565.17     1596.77     16.98 o 
   3  15   6      913.86      920.78     12.11 o 
   4  15   6     2739.89     2698.10     47.60 o 
   5  15   6      325.14      322.82     12.38 o 
   6  15   6      275.58      283.43     10.00 o 
   7  15   6        3.38        7.45      3.29 o 
  -8  16   6        1.96        6.32      2.10 o 
  -7  16   6       25.52       22.60      4.61 o 
  -6  16   6      762.38      769.91     26.76 o 
  -5  16   6      297.40      314.95     18.27 o 
  -4  16   6       69.95       65.64      5.16 o 
  -3  16   6     1825.87     1718.32     24.97 o 
  -2  16   6       33.47       59.23      3.56 o 
  -1  16   6     2101.07     2013.82     21.19 o 
   0  16   6     1393.32     1355.10     17.78 o 
   1  16   6     4650.75     4739.25     34.32 o 
   2  16   6     1528.01     1533.28     16.90 o 
   3  16   6      239.79      226.37      6.69 o 
   4  16   6       11.43       25.15      4.61 o 
   5  16   6      147.22      133.92      6.30 o 
   6  16   6      438.19      419.45     11.74 o 
   7  16   6      135.37      119.70     12.22 o 
  -8  17   6        3.78        4.65      1.64 o 
  -7  17   6       36.25       45.37      6.12 o 
  -6  17   6        5.57        5.44      4.10 o 
  -5  17   6      342.64      315.04     18.49 o 
  -4  17   6      409.07      398.03     12.10 o 
  -3  17   6      342.08      311.93     10.80 o 
  -2  17   6      278.32      246.97      6.77 o 
  -1  17   6       31.28       46.94      3.20 o 
   0  17   6      516.02      496.18      9.43 o 
   1  17   6     1096.23     1121.44     12.11 o 
   2  17   6       12.74       18.62      2.03 o 
   3  17   6       54.78       62.47      5.31 o 
   4  17   6       46.53       50.64      4.30 o 
   5  17   6        9.41       12.30      3.25 o 
   6  17   6      301.64      309.28      9.78 o 
   7  17   6        8.63        9.65      1.61 o 
  -8  18   6      101.38      105.68      4.29 o 
  -7  18   6        2.80        6.36      3.17 o 
  -6  18   6       82.18       73.48      8.71 o 
  -5  18   6      200.31      216.83     10.83 o 
  -4  18   6      640.40      574.03     14.46 o 
  -3  18   6      112.90      123.82      7.00 o 
  -2  18   6      236.21      210.83      7.11 o 
  -1  18   6     1238.77     1232.22     12.47 o 
   0  18   6     1729.80     1657.40     16.70 o 
   1  18   6       24.59       33.93      2.61 o 
   2  18   6       16.02       17.07      2.42 o 
   3  18   6      231.76      239.75      8.75 o 
   4  18   6        5.73        1.25      3.20 o 
   5  18   6      126.11      131.39      6.84 o 
   6  18   6       11.70        9.41      2.26 o 
   7  18   6      141.07      150.11      5.08 o 
  -8  19   6      987.93      897.55     17.69 o 
  -7  19   6      134.59      151.80      9.96 o 
  -6  19   6       47.66       56.24      7.89 o 
  -5  19   6        0.97        7.83      3.35 o 
  -4  19   6       34.59       22.27      3.38 o 
  -3  19   6       62.56       62.26      5.13 o 
  -2  19   6     1936.37     1842.45     25.32 o 
  -1  19   6       65.40       74.93      3.85 o 
   0  19   6      125.10      117.49      5.52 o 
   1  19   6     2664.06     2551.74     23.34 o 
   2  19   6      645.50      614.30     10.74 o 
   3  19   6       42.85       42.15      3.92 o 
   4  19   6      244.23      261.56      9.02 o 
   5  19   6       68.06       76.94      4.76 o 
   6  19   6       44.62       39.41      3.44 o 
   7  19   6       52.28       48.16      4.88 o 
  -7  20   6      105.48       90.81      5.13 o 
  -6  20   6     1934.98     2050.24     41.16 o 
  -5  20   6       27.08       40.54      5.10 o 
  -4  20   6      293.00      324.83     10.88 o 
  -3  20   6      144.04      152.22      6.49 o 
  -2  20   6      600.20      534.02     13.85 o 
  -1  20   6     2160.32     2134.67     23.08 o 
   0  20   6     1173.66     1165.65     20.59 o 
   1  20   6      124.91      127.83      4.78 o 
   2  20   6       22.43       23.78      2.33 o 
   3  20   6       42.62       41.49      4.18 o 
   4  20   6      124.63      119.49      6.21 o 
   5  20   6      741.43      747.15     45.84 o 
   6  20   6      363.83      396.11     19.25 o 
   7  20   6        0.86        3.03      2.24 o 
  -7  21   6       53.73       57.16      3.98 o 
  -6  21   6      354.41      389.77     17.81 o 
  -5  21   6        5.17        3.30      2.54 o 
  -4  21   6      500.91      511.73     13.42 o 
  -3  21   6      263.47      212.59      7.60 o 
  -2  21   6       31.45       36.50      7.12 o 
  -1  21   6       82.28       87.85      4.96 o 
   0  21   6      175.02      172.66      6.71 o 
   1  21   6      237.85      232.50      6.31 o 
   2  21   6      446.30      438.08      8.45 o 
   3  21   6      922.91      898.95     17.06 o 
   4  21   6        0.05        1.95      2.08 o 
   5  21   6       34.56       34.94      4.24 o 
   6  21   6       83.25       75.70      6.66 o 
   7  21   6      109.94       99.93      5.88 o 
  -7  22   6       62.41       66.91      4.01 o 
  -6  22   6       69.47       68.76      7.66 o 
  -5  22   6      175.56      176.16      9.41 o 
  -4  22   6      449.49      468.60     12.76 o 
  -3  22   6        8.15        1.64      1.65 o 
  -2  22   6      363.95      342.22     11.12 o 
  -1  22   6      178.90      175.40      5.89 o 
   0  22   6       56.03       53.82      3.94 o 
   1  22   6     1076.08     1056.41     13.31 o 
   2  22   6       42.31       40.48      2.80 o 
   3  22   6        4.33        6.34      2.48 o 
   4  22   6      248.51      258.63      8.70 o 
   5  22   6      644.28      626.52     23.47 o 
   6  22   6       16.06       10.27      3.00 o 
  -7  23   6      970.75      967.54     21.06 o 
  -6  23   6       17.14       19.22      4.61 o 
  -5  23   6       15.28       12.96      4.69 o 
  -4  23   6       72.72       59.79      4.85 o 
  -3  23   6        3.63       -1.18      2.37 o 
  -2  23   6       46.21       59.01      4.88 o 
  -1  23   6      767.36      716.53     11.64 o 
   0  23   6     1759.73     1695.80     27.95 o 
   1  23   6        0.55        4.45      1.64 o 
   2  23   6      598.84      572.38     10.63 o 
   3  23   6      102.32       99.30      5.83 o 
   4  23   6      188.35      190.47      7.37 o 
   5  23   6      151.43      152.63      7.34 o 
   6  23   6      142.79      137.04      7.19 o 
  -7  24   6      788.18      785.87     17.93 o 
  -6  24   6       65.28       66.57      7.11 o 
  -5  24   6      129.54      123.73     11.09 o 
  -4  24   6      174.17      167.82      7.52 o 
  -3  24   6       44.87       44.38      4.12 o 
  -2  24   6      798.57      746.23     17.29 o 
  -1  24   6       10.00       13.02      1.96 o 
   0  24   6     1055.29     1086.71     14.57 o 
   1  24   6       37.57       39.97      2.77 o 
   2  24   6      102.08       99.84      4.57 o 
   3  24   6      375.54      389.84     10.94 o 
   4  24   6        2.48        0.29      2.25 o 
   5  24   6      515.22      523.67     18.96 o 
   6  24   6      109.62      110.12     15.69 o 
  -7  25   6      669.50      719.34     16.00 o 
  -6  25   6      234.50      224.99     12.00 o 
  -5  25   6     1338.70     1375.47     34.33 o 
  -4  25   6      160.70      163.82      8.88 o 
  -3  25   6        8.99        8.41      2.18 o 
  -2  25   6     1396.37     1383.05     24.77 o 
  -1  25   6        2.87        3.64      1.77 o 
   0  25   6      866.85      861.09     12.89 o 
   1  25   6       51.83       52.23      3.12 o 
   2  25   6        4.76        3.53      2.02 o 
   3  25   6        2.90        4.86      2.15 o 
   4  25   6        3.05        2.72      3.35 o 
   5  25   6      129.01      119.30      8.83 o 
   6  25   6      255.56      206.69     28.51 o 
  -7  26   6       37.41       36.10      3.52 o 
  -6  26   6        4.31        2.32      2.40 o 
  -5  26   6     1792.47     1874.77     38.68 o 
  -4  26   6     1005.82      986.31     16.16 o 
  -3  26   6      451.09      444.77     11.96 o 
  -2  26   6      735.68      722.75     13.17 o 
  -1  26   6      463.57      447.11     10.68 o 
   0  26   6       91.16       89.30      4.32 o 
   1  26   6     1757.77     1762.77     16.42 o 
   2  26   6       10.60       15.58      2.98 o 
   3  26   6      310.86      319.84      9.54 o 
   4  26   6      278.49      291.36     10.20 o 
   5  26   6        0.02       -1.07      2.51 o 
   6  26   6        1.24        3.17      1.96 o 
  -6  27   6       60.35       59.35      4.14 o 
  -5  27   6        0.25        3.40      3.69 o 
  -4  27   6      571.26      606.15     12.35 o 
  -3  27   6     1089.44     1124.59     18.49 o 
  -2  27   6       18.46       34.19      3.16 o 
  -1  27   6      380.43      370.91      8.50 o 
   0  27   6      138.27      135.44      6.09 o 
   1  27   6       73.80       81.04      4.19 o 
   2  27   6      175.36      179.19      6.36 o 
   3  27   6     1256.17     1150.89     17.35 o 
   4  27   6       20.44       18.20      2.92 o 
   5  27   6        0.22        1.55      1.73 o 
   6  27   6       10.64        8.78      2.18 o 
  -6  28   6      264.53      267.79      7.82 o 
  -5  28   6      625.17      598.64     12.20 o 
  -4  28   6       15.93       18.56      2.64 o 
  -3  28   6      207.88      227.49      8.31 o 
  -2  28   6       45.20       53.95      3.70 o 
  -1  28   6     1276.04     1260.73     25.25 o 
   0  28   6        6.58        9.49      1.95 o 
   1  28   6        5.10        5.70      1.52 o 
   2  28   6        0.01       -0.58      1.53 o 
   3  28   6        0.88        0.21      1.67 o 
   4  28   6       40.76       39.38      3.74 o 
   5  28   6      300.51      264.42     10.41 o 
  -6  29   6        7.39       10.03      1.82 o 
  -5  29   6       39.47       48.42      6.08 o 
  -4  29   6        1.56        2.70      1.32 o 
  -3  29   6      806.23      814.13     12.71 o 
  -2  29   6       21.20       18.00      2.14 o 
  -1  29   6      510.24      484.18     12.24 o 
   0  29   6       66.02       61.83      3.65 o 
   1  29   6        0.67        1.37      1.41 o 
   2  29   6      201.76      215.13      6.57 o 
   3  29   6        1.00        2.38      1.72 o 
   4  29   6        6.57       11.38      1.81 o 
   5  29   6       20.15       19.41      2.20 o 
  -6  30   6       45.14       40.95      3.31 o 
  -5  30   6        4.74        4.66      1.73 o 
  -4  30   6        1.00        2.00      1.24 o 
  -3  30   6       15.65       20.21      2.04 o 
  -2  30   6       54.03       43.82      2.88 o 
  -1  30   6       29.95       28.90      3.77 o 
   0  30   6      369.06      352.69      8.42 o 
   1  30   6       25.07       22.69      2.29 o 
   2  30   6       66.95       57.63      3.50 o 
   3  30   6      276.36      267.00      6.26 o 
   4  30   6       69.99       66.97      4.27 o 
   5  30   6        2.20        3.11      1.11 o 
  -5  31   6       44.72       38.55      4.09 o 
  -4  31   6      420.43      415.23      6.36 o 
  -3  31   6     1299.87     1319.31     12.75 o 
  -2  31   6      164.19      163.10      5.03 o 
  -1  31   6      266.10      271.42      7.70 o 
   0  31   6      322.51      330.68      7.45 o 
   1  31   6       22.75       27.77      2.35 o 
   2  31   6       26.72       28.16      2.47 o 
   3  31   6       74.26       66.89      4.36 o 
   4  31   6      245.45      247.81      6.97 o 
   5  31   6       44.35       47.21      4.09 o 
  -5  32   6      598.46      573.50     10.08 o 
  -4  32   6      448.85      457.02      7.09 o 
  -3  32   6        2.14        4.09      1.43 o 
  -2  32   6       45.45       51.67      2.87 o 
  -1  32   6      450.99      466.64      9.65 o 
   0  32   6      103.13      115.65      4.39 o 
   1  32   6        0.01        2.27      1.34 o 
   2  32   6        0.00        0.68      1.29 o 
   3  32   6        9.78        4.92      3.18 o 
   4  32   6       15.41        7.39      2.59 o 
  -5  33   6      332.26      315.18     10.39 o 
  -4  33   6      758.19      684.25     12.05 o 
  -3  33   6      529.14      530.89      8.38 o 
  -2  33   6      113.42      119.96      3.94 o 
  -1  33   6       71.69       74.73      3.46 o 
   0  33   6       62.52       63.77      3.19 o 
   1  33   6        0.84        3.22      1.41 o 
   2  33   6      338.40      353.09      7.37 o 
   3  33   6       92.53       84.42      7.01 o 
   4  33   6        3.47        5.45      1.52 o 
  -4  34   6      611.94      580.98     66.46 o 
  -3  34   6      636.30      616.09      9.81 o 
  -2  34   6      105.20      112.98      3.59 o 
  -1  34   6      216.60      208.46      5.21 o 
   0  34   6        0.78        1.04      1.08 o 
   1  34   6      120.57      118.31      4.28 o 
   2  34   6      277.89      279.92      6.18 o 
   3  34   6        2.75        1.39      1.58 o 
   4  34   6      195.58      175.45     11.55 o 
  -4  35   6       35.45       25.54      3.16 o 
  -3  35   6        2.15        3.01      1.15 o 
  -2  35   6     1529.31     1552.86     22.48 o 
  -1  35   6       44.16       38.02      2.28 o 
   0  35   6      140.02      151.84      5.01 o 
   1  35   6       23.76       17.79      1.79 o 
   2  35   6       83.80       88.76      3.79 o 
   3  35   6        1.40        1.03      1.36 o 
  -3  36   6        1.37        0.67      1.26 o 
  -2  36   6      449.44      455.45      8.99 o 
  -1  36   6       17.32       18.46      1.56 o 
   0  36   6      454.89      450.64      7.91 o 
   1  36   6       25.68       25.51      2.42 o 
   2  36   6       14.58       13.97      1.57 o 
   3  36   6      210.11      188.72      5.31 o 
  -3  37   6      176.81      167.08      5.28 o 
  -2  37   6      409.97      423.45     13.20 o 
  -1  37   6       43.39       41.37      2.32 o 
   0  37   6      330.67      340.01      6.35 o 
   1  37   6       88.57       79.35      4.41 o 
   2  37   6      330.90      299.13     19.48 o 
  -2  38   6       33.02       28.87      2.43 o 
  -1  38   6       72.06       71.51      5.58 o 
   0  38   6       17.77       15.88      2.22 o 
   1  38   6       12.65       16.35      2.02 o 
  -1  39   6      155.93      157.01      7.12 o 
   0  39   6      110.28      102.35      4.15 o 
  -8   1   7        5.83        5.81      1.63 o 
  -7   1   7       50.33       54.70      3.44 o 
  -6   1   7       13.23       18.80      2.84 o 
  -5   1   7        2.04       12.71      3.65 o 
  -4   1   7      141.83      144.38      9.47 o 
  -3   1   7     1908.72     2023.54     31.65 o 
  -2   1   7     1044.15     1074.50     17.46 o 
  -1   1   7     1725.67     1898.26     16.38 o 
   0   1   7        4.41       11.14      1.62 o 
   1   1   7        5.84        1.93      1.04 o 
   2   1   7      378.86      344.63      7.16 o 
   3   1   7       14.40       11.59      1.67 o 
   4   1   7       76.39       68.20      3.76 o 
   5   1   7        6.78        8.16      2.29 o 
   6   1   7      331.69      426.68     98.56 o 
   7   1   7      231.47      249.13      7.62 o 
  -8   2   7       31.98       23.93      3.19 o 
  -7   2   7      259.60      303.82      8.58 o 
  -6   2   7       24.41       29.08      3.55 o 
  -5   2   7     3651.71     3692.58     39.68 o 
  -4   2   7      677.25      708.62     18.81 o 
  -3   2   7      386.83      394.70     14.16 o 
  -2   2   7     3035.68     2990.83     34.19 o 
  -1   2   7       33.47       38.24      2.35 o 
   0   2   7     1302.42     1182.93     12.69 o 
   1   2   7      185.74      141.29      4.19 o 
   2   2   7       18.67       20.75      2.12 o 
   3   2   7      251.58      228.02      6.01 o 
   4   2   7       81.52       92.65      4.50 o 
   5   2   7      114.43      115.26      5.47 o 
   6   2   7     1140.70     1162.41     27.47 o 
   7   2   7      603.44      627.86      9.85 o 
  -8   3   7       73.77       67.33      4.01 o 
  -7   3   7      644.59      670.08     10.80 o 
  -6   3   7      413.11      427.01     11.60 o 
  -5   3   7       40.36       44.91      4.65 o 
  -4   3   7       38.67       37.29      7.91 o 
  -3   3   7     2295.42     2299.15     33.74 o 
  -2   3   7        1.73        3.77      1.72 o 
  -1   3   7       76.24       87.58      3.38 o 
   0   3   7     1631.46     1592.40     14.71 o 
   1   3   7      255.98      250.15      5.13 o 
   2   3   7        1.61        2.26      1.55 o 
   3   3   7      102.05      114.61      4.35 o 
   4   3   7      750.40      775.96     12.15 o 
   5   3   7       99.01      104.02      6.03 o 
   6   3   7       14.89       23.24      3.94 o 
   7   3   7       50.55       57.12      3.83 o 
  -8   4   7       31.60       28.51      2.83 o 
  -7   4   7      127.50      128.71      5.67 o 
  -6   4   7       71.34       80.32      5.55 o 
  -5   4   7      978.25      987.36     17.73 o 
  -4   4   7     1501.83     1535.57     23.83 o 
  -3   4   7      314.63      325.91     10.01 o 
  -2   4   7       12.71        8.16      1.56 o 
  -1   4   7     3088.74     3030.24     22.36 o 
   0   4   7     1157.59     1146.65     12.49 o 
   1   4   7        4.73        7.59      1.49 o 
   2   4   7     2283.88     2239.14     20.35 o 
   3   4   7        1.47        4.19      1.49 o 
   4   4   7      360.98      380.54      8.63 o 
   5   4   7      589.44      638.68     12.23 o 
   6   4   7        5.82       10.87      3.29 o 
   7   4   7      671.92      676.73     13.33 o 
  -8   5   7        5.29        3.00      1.69 o 
  -7   5   7        1.32        1.86      1.69 o 
  -6   5   7      886.97      912.21     30.22 o 
  -5   5   7        4.04        7.34      3.62 o 
  -4   5   7      264.11      254.50     12.58 o 
  -3   5   7       20.92       19.86      3.59 o 
  -2   5   7       19.55       12.63      2.00 o 
  -1   5   7     1062.22     1020.07     10.30 o 
   0   5   7      317.97      324.49      6.23 o 
   1   5   7      943.97      956.19     12.09 o 
   2   5   7       66.62       60.12      3.96 o 
   3   5   7        0.10        0.42      1.50 o 
   4   5   7        4.25        8.32      2.23 o 
   5   5   7      406.57      415.46     10.94 o 
   6   5   7       18.72       39.66     17.22 o 
   7   5   7      671.06      724.57     12.03 o 
  -8   6   7       96.36       85.38      4.88 o 
  -7   6   7       15.64       17.94      2.58 o 
  -6   6   7      248.60      274.49     17.30 o 
  -5   6   7        1.49        1.64      2.78 o 
  -4   6   7      238.91      267.17     11.95 o 
  -3   6   7       31.32       34.31      3.62 o 
  -2   6   7      102.93      105.72      3.99 o 
  -1   6   7      161.73      177.28      4.76 o 
   0   6   7       32.84       24.60      1.95 o 
   1   6   7      211.58      216.27      5.81 o 
   2   6   7        4.24        6.28      2.17 o 
   3   6   7        0.60        1.91      1.45 o 
   4   6   7      624.61      625.99     11.01 o 
   5   6   7       76.57       81.47      4.53 o 
   6   6   7      185.81      209.50      7.29 o 
   7   6   7      262.81      267.17      6.04 o 
  -8   7   7      744.47      700.55     12.08 o 
  -7   7   7      327.68      324.10     10.33 o 
  -6   7   7      820.47      828.72     19.29 o 
  -5   7   7       23.20       21.13      3.91 o 
  -4   7   7      175.90      176.10      9.75 o 
  -3   7   7      473.09      491.78     12.27 o 
  -2   7   7      112.08      108.21      4.04 o 
  -1   7   7     1878.96     1862.47     22.46 o 
   0   7   7       26.24       31.97      2.17 o 
   1   7   7      563.90      582.82     10.34 o 
   2   7   7        2.28        2.75      1.56 o 
   3   7   7      261.10      267.19      6.63 o 
   4   7   7      247.69      255.60      7.15 o 
   5   7   7     1015.05     1039.33     14.76 o 
   6   7   7       36.81       42.37      4.44 o 
   7   7   7       71.02       66.77      3.77 o 
  -8   8   7        7.60       12.43      2.23 o 
  -7   8   7       28.47       31.82      3.83 o 
  -6   8   7      169.46      161.82      8.85 o 
  -5   8   7        3.68        9.42      4.78 o 
  -4   8   7      961.41      976.19     17.50 o 
  -3   8   7      433.21      411.89     10.92 o 
  -2   8   7     1446.68     1400.30     17.80 o 
  -1   8   7        8.64        6.67      1.25 o 
   0   8   7      123.10      134.44      4.10 o 
   1   8   7        2.26       -0.51      1.46 o 
   2   8   7       16.09       28.30      3.23 o 
   3   8   7      364.98      368.28      7.81 o 
   4   8   7        5.02        5.81      1.80 o 
   5   8   7      148.37      144.73      6.42 o 
   6   8   7      351.97      362.60     11.12 o 
   7   8   7       97.63      100.75      4.67 o 
  -8   9   7      573.38      505.95      9.83 o 
  -7   9   7        1.31        1.13      2.15 o 
  -6   9   7       26.78       20.08      3.71 o 
  -5   9   7      907.58      914.57     21.47 o 
  -4   9   7       58.29       55.96      5.91 o 
  -3   9   7      469.99      476.78     12.67 o 
  -2   9   7     1421.14     1383.97     17.66 o 
  -1   9   7       73.39       82.38      3.27 o 
   0   9   7      274.66      273.15      5.75 o 
   1   9   7       14.01       16.39      1.97 o 
   2   9   7      319.41      319.60      7.90 o 
   3   9   7      968.24      973.37     12.54 o 
   4   9   7      185.50      196.46      6.27 o 
   5   9   7        4.16        8.60      2.18 o 
   6   9   7      139.97      145.24      5.53 o 
   7   9   7       50.69       51.33      3.37 o 
  -8  10   7        5.65        8.11      1.74 o 
  -7  10   7      603.64      591.17     13.63 o 
  -6  10   7       77.87       69.33      5.80 o 
  -5  10   7      551.70      565.34     16.87 o 
  -4  10   7      327.60      336.21     10.89 o 
  -3  10   7      197.22      175.65      8.20 o 
  -2  10   7      845.24      826.79     16.97 o 
  -1  10   7        0.16        4.08      1.23 o 
   0  10   7     2145.18     2174.08     21.73 o 
   1  10   7     1378.36     1317.58     14.10 o 
   2  10   7       90.18       89.52      4.34 o 
   3  10   7      224.20      228.27      6.86 o 
   4  10   7       23.24       25.92      2.69 o 
   5  10   7       24.41       26.16      2.78 o 
   6  10   7      202.78      229.73      6.62 o 
   7  10   7      170.71      169.45      9.82 o 
  -8  11   7      383.22      338.59      7.44 o 
  -7  11   7      303.39      305.69      9.74 o 
  -6  11   7       72.12       65.68      7.85 o 
  -5  11   7        0.67        5.15      3.03 o 
  -4  11   7      387.14      395.45     11.83 o 
  -3  11   7        3.87        8.89      2.80 o 
  -2  11   7      202.38      185.76      8.23 o 
  -1  11   7      105.97       96.68      5.02 o 
   0  11   7      794.50      804.86     13.44 o 
   1  11   7        8.18       11.68      1.94 o 
   2  11   7      533.46      519.93     10.06 o 
   3  11   7      753.62      775.80     12.36 o 
   4  11   7       49.20       55.19      3.55 o 
   5  11   7       53.15       56.97      4.14 o 
   6  11   7       88.52       83.06      3.96 o 
   7  11   7      179.31      159.29     19.65 o 
  -8  12   7        3.09        6.29      2.07 o 
  -7  12   7      405.18      407.75     11.05 o 
  -6  12   7        3.83        6.73      3.99 o 
  -5  12   7       80.62       80.51      7.82 o 
  -4  12   7       60.25       53.29      5.93 o 
  -3  12   7        8.96       15.25      3.00 o 
  -2  12   7      354.35      364.35     11.41 o 
  -1  12   7        5.29        6.14      1.84 o 
   0  12   7      923.56      893.00     14.42 o 
   1  12   7     1536.12     1576.44     17.17 o 
   2  12   7      861.28      870.73     11.74 o 
   3  12   7       17.89       28.59      2.59 o 
   4  12   7      261.84      255.05      6.98 o 
   5  12   7      164.27      164.20      8.33 o 
   6  12   7        5.68        6.59      2.21 o 
   7  12   7        2.42        0.53      1.04 o 
  -7  13   7        0.61        4.18      2.31 o 
  -6  13   7      594.82      597.78     22.04 o 
  -5  13   7       16.04       21.70      3.95 o 
  -4  13   7      338.52      335.68     10.74 o 
  -3  13   7     1199.11     1098.62     23.29 o 
  -2  13   7      348.36      346.93     11.20 o 
  -1  13   7      801.33      786.84     12.36 o 
   0  13   7      265.66      277.33      8.15 o 
   1  13   7      433.55      501.29      8.80 o 
   2  13   7      246.86      233.35      6.12 o 
   3  13   7      478.15      470.38      8.70 o 
   4  13   7        2.13       -1.23      2.04 o 
   5  13   7       73.67       80.04      6.15 o 
   6  13   7        0.11        1.85      1.86 o 
   7  13   7      342.60      312.03     10.14 o 
  -7  14   7      306.19      289.44      8.93 o 
  -6  14   7       79.53       85.34      8.93 o 
  -5  14   7       54.95       54.33      5.67 o 
  -4  14   7       71.11       61.69      4.84 o 
  -3  14   7       69.11       70.14      5.45 o 
  -2  14   7     2237.84     2042.60     26.71 o 
  -1  14   7      105.64       93.65      4.03 o 
   0  14   7      667.06      650.57     12.45 o 
   1  14   7       52.25       73.65      3.59 o 
   2  14   7      732.82      794.03     12.24 o 
   3  14   7      242.73      226.09      7.55 o 
   4  14   7        0.44       -0.05      2.03 o 
   5  14   7      272.72      306.66      8.60 o 
   6  14   7       16.21       12.40      2.34 o 
  -7  15   7      583.88      530.43     20.49 o 
  -6  15   7      837.08      858.37     25.88 o 
  -5  15   7      607.48      563.26     23.57 o 
  -4  15   7       30.88       34.61      5.02 o 
  -3  15   7        0.18        2.90      2.31 o 
  -2  15   7      380.99      349.69     11.21 o 
  -1  15   7     1230.81     1271.24     14.29 o 
   0  15   7      877.07      766.44     12.18 o 
   1  15   7     1532.21     1514.58     14.00 o 
   2  15   7        2.80        4.29      2.14 o 
   3  15   7      101.32       80.24      4.05 o 
   4  15   7       12.43       10.43      2.45 o 
   5  15   7      832.27      860.64     13.88 o 
   6  15   7      113.64       95.41     11.98 o 
  -7  16   7      267.85      267.75      8.10 o 
  -6  16   7        0.02        2.06      3.56 o 
  -5  16   7        0.06        8.80      3.68 o 
  -4  16   7     1905.46     1912.89     31.65 o 
  -3  16   7      118.53      144.73      7.37 o 
  -2  16   7      110.06      110.53      5.49 o 
  -1  16   7     1047.73     1007.10     13.77 o 
   0  16   7      355.39      381.17      8.50 o 
   1  16   7        2.58       12.91      1.66 o 
   2  16   7     1574.22     1588.32     17.22 o 
   3  16   7        4.89        6.37      2.05 o 
   4  16   7      173.46      166.81      6.87 o 
   5  16   7       72.05       83.58      4.46 o 
   6  16   7        0.40       -3.08      3.84 o 
  -7  17   7        9.01       13.37      2.22 o 
  -6  17   7      301.25      316.38     15.18 o 
  -5  17   7       25.10       20.06      3.90 o 
  -4  17   7      324.30      309.66     12.83 o 
  -3  17   7      226.02      198.18      8.57 o 
  -2  17   7       68.67       71.10      4.46 o 
  -1  17   7      159.41      159.80      5.56 o 
   0  17   7      296.32      296.26      6.92 o 
   1  17   7       10.60       10.20      1.59 o 
   2  17   7        0.70        6.31      1.92 o 
   3  17   7     1048.55     1061.26     16.07 o 
   4  17   7      527.89      530.33     11.64 o 
   5  17   7       11.05        9.68      2.06 o 
   6  17   7        8.90        7.55      1.63 o 
  -7  18   7      248.21      224.17      6.80 o 
  -6  18   7      262.23      246.80      9.11 o 
  -5  18   7      327.89      315.66     12.05 o 
  -4  18   7        8.41       13.48      3.64 o 
  -3  18   7        0.66       -0.10      1.94 o 
  -2  18   7       11.66        8.26      2.05 o 
  -1  18   7      372.65      340.69      7.93 o 
   0  18   7      117.19      114.31      4.40 o 
   1  18   7     2736.42     2696.80     22.62 o 
   2  18   7       27.85       26.35      2.88 o 
   3  18   7      220.18      212.45      6.86 o 
   4  18   7      706.28      760.28     17.18 o 
   5  18   7      305.88      315.71      7.61 o 
   6  18   7      611.86      582.09     15.75 o 
  -7  19   7       11.54        8.65      1.74 o 
  -6  19   7        0.95        3.18      1.71 o 
  -5  19   7      161.74      144.45      8.13 o 
  -4  19   7        4.34       -0.82      2.02 o 
  -3  19   7       26.94       19.01      3.17 o 
  -2  19   7       41.25       42.68      3.05 o 
  -1  19   7      589.78      542.23     11.23 o 
   0  19   7      440.81      413.39      8.05 o 
   1  19   7      973.13      968.52     13.54 o 
   2  19   7        0.33        3.16      1.84 o 
   3  19   7     1512.36     1540.33     17.81 o 
   4  19   7      428.72      416.35     13.16 o 
   5  19   7        0.94        1.03      1.96 o 
   6  19   7       13.42       13.96      2.73 o 
  -7  20   7        1.32        1.14      1.48 o 
  -6  20   7        0.24        2.38      1.77 o 
  -5  20   7       83.80       70.37      5.75 o 
  -4  20   7      176.27      178.60      7.59 o 
  -3  20   7       60.47       49.11      5.32 o 
  -2  20   7      131.17      115.43      4.98 o 
  -1  20   7      411.09      373.74      7.41 o 
   0  20   7      268.00      259.06      6.36 o 
   1  20   7     1042.08     1034.14     13.90 o 
   2  20   7       78.29       79.50      3.91 o 
   3  20   7      204.12      206.77      6.55 o 
   4  20   7      270.03      274.67     10.42 o 
   5  20   7       75.23       71.25      7.20 o 
   6  20   7      295.26      254.96      9.20 o 
  -6  21   7        0.30       -0.34      1.39 o 
  -5  21   7        0.49        2.78      2.34 o 
  -4  21   7      300.07      305.39      9.61 o 
  -3  21   7      517.65      445.57     11.98 o 
  -2  21   7      619.58      646.42     10.64 o 
  -1  21   7       59.67       61.78      3.11 o 
   0  21   7       27.26       20.39      2.19 o 
   1  21   7      112.04      107.34      4.65 o 
   2  21   7       84.56       76.82      4.27 o 
   3  21   7      661.14      675.99     11.35 o 
   4  21   7      107.73      113.12      6.77 o 
   5  21   7      151.89      143.42      9.48 o 
   6  21   7       42.49       34.74      4.00 o 
  -6  22   7      203.01      202.93     15.22 o 
  -5  22   7      250.43      258.48      9.86 o 
  -4  22   7      187.41      180.43      7.30 o 
  -3  22   7       82.78       87.60      4.47 o 
  -2  22   7      776.12      749.13     10.03 o 
  -1  22   7        9.30        6.71      1.47 o 
   0  22   7      494.19      480.61      8.74 o 
   1  22   7     1086.37     1094.85     13.95 o 
   2  22   7      201.49      184.71      6.29 o 
   3  22   7        0.59        1.49      1.86 o 
   4  22   7      176.11      158.60      7.64 o 
   5  22   7      938.92      898.12     21.97 o 
  -6  23   7       75.55       80.75      4.36 o 
  -5  23   7        5.48        4.11      3.50 o 
  -4  23   7       27.23       33.75      3.46 o 
  -3  23   7      227.08      229.68      5.31 o 
  -2  23   7       93.82       91.14      4.03 o 
  -1  23   7      501.42      501.84      8.52 o 
   0  23   7      395.16      388.35      7.76 o 
   1  23   7      206.65      206.71      6.06 o 
   2  23   7       15.85        8.39      3.61 o 
   3  23   7      677.13      694.01     15.39 o 
   4  23   7      150.21      152.57      7.26 o 
   5  23   7      161.32      142.60      8.60 o 
  -6  24   7       10.95        4.04      3.91 o 
  -5  24   7       30.81       31.66      2.62 o 
  -4  24   7      664.97      663.61     12.84 o 
  -3  24   7      551.93      577.90      9.04 o 
  -2  24   7      310.39      298.27      6.80 o 
  -1  24   7      595.85      581.05     10.00 o 
   0  24   7       16.36       15.40      1.86 o 
   1  24   7       72.91       82.97      3.92 o 
   2  24   7     1123.89     1115.36     14.45 o 
   3  24   7       24.64       26.08      3.02 o 
   4  24   7      643.22      620.57     16.39 o 
   5  24   7        1.10        4.19      2.32 o 
  -6  25   7      233.72      235.37      9.16 o 
  -5  25   7       16.56       14.62      3.16 o 
  -4  25   7      318.06      344.09     10.98 o 
  -3  25   7       47.78       41.02      3.06 o 
  -2  25   7      116.57      106.88      6.48 o 
  -1  25   7      207.99      212.97      5.51 o 
   0  25   7      180.44      163.33      4.92 o 
   1  25   7      128.48      128.55      5.33 o 
   2  25   7       45.07       49.12      2.87 o 
   3  25   7      129.27      133.08      5.84 o 
   4  25   7        8.38       11.24      2.45 o 
   5  25   7      569.84      538.93      9.77 o 
  -6  26   7       37.12       39.23      3.56 o 
  -5  26   7       80.16       80.03      4.69 o 
  -4  26   7       94.24      103.15      5.91 o 
  -3  26   7      159.59      161.45      5.38 o 
  -2  26   7        2.29        3.65      1.71 o 
  -1  26   7      125.91      116.82      4.03 o 
   0  26   7       32.31       26.66      2.12 o 
   1  26   7        3.48        7.01      1.97 o 
   2  26   7        3.54        4.57      1.36 o 
   3  26   7      280.09      291.52      7.84 o 
   4  26   7      571.27      556.93     11.58 o 
   5  26   7      232.86      197.89      5.31 o 
  -5  27   7        2.35       -0.03      5.25 o 
  -4  27   7      103.81      113.18      5.81 o 
  -3  27   7      103.02      105.44      4.18 o 
  -2  27   7       42.13       40.78      3.09 o 
  -1  27   7      299.47      302.72      7.09 o 
   0  27   7       70.41       74.47      3.73 o 
   1  27   7      634.75      638.09     13.21 o 
   2  27   7      520.38      542.34      9.41 o 
   3  27   7      343.37      318.40      7.80 o 
   4  27   7       29.44       25.26      2.61 o 
  -5  28   7      177.01      162.44      5.47 o 
  -4  28   7       38.67       43.16      2.83 o 
  -3  28   7      123.56      126.73      3.91 o 
  -2  28   7        4.79        3.88      1.65 o 
  -1  28   7       43.69       43.00      2.84 o 
   0  28   7        1.53        1.50      1.43 o 
   1  28   7      142.62      145.90      5.14 o 
   2  28   7      615.24      637.54      9.74 o 
   3  28   7       98.12       88.43      4.95 o 
   4  28   7        5.45        7.27      1.41 o 
  -5  29   7       40.45       32.28      2.37 o 
  -4  29   7      315.45      306.65      6.45 o 
  -3  29   7      233.34      247.69      5.91 o 
  -2  29   7      390.13      399.29      7.22 o 
  -1  29   7       17.57       14.06      1.83 o 
   0  29   7      174.43      173.56      5.63 o 
   1  29   7        1.98        2.08      1.29 o 
   2  29   7       23.31       29.10      2.28 o 
   3  29   7     1205.38     1213.34     16.36 o 
   4  29   7      903.55      945.66     18.65 o 
  -4  30   7       23.94       22.20      1.55 o 
  -3  30   7      138.25      130.65      3.70 o 
  -2  30   7      310.22      319.96      7.14 o 
  -1  30   7      745.65      783.66     12.39 o 
   0  30   7      303.94      288.38      6.85 o 
   1  30   7        4.84        3.45      1.29 o 
   2  30   7      353.02      369.21      6.65 o 
   3  30   7       10.05       17.37      2.93 o 
   4  30   7      491.78      448.29     18.06 o 
  -4  31   7      158.09      165.24      8.15 o 
  -3  31   7       86.24      100.81      4.18 o 
  -2  31   7      412.40      439.32      7.88 o 
  -1  31   7        0.41        1.64      1.12 o 
   0  31   7      489.54      467.46      8.19 o 
   1  31   7       28.26       30.38      3.47 o 
   2  31   7       35.56       35.32      2.05 o 
   3  31   7       64.86       64.52      3.72 o 
  -4  32   7       67.64       64.33      4.74 o 
  -3  32   7       12.17       10.98      1.54 o 
  -2  32   7       66.54       73.26      3.65 o 
  -1  32   7        0.75        0.53      1.21 o 
   0  32   7      430.60      431.71      6.27 o 
   1  32   7        3.12        3.20      1.26 o 
   2  32   7      253.43      213.04      4.61 o 
   3  32   7       33.04       35.98      2.52 o 
  -3  33   7       68.95       60.22      8.40 o 
  -2  33   7        6.26        8.06      1.46 o 
  -1  33   7       77.44       75.40      2.98 o 
   0  33   7       55.65       56.44      2.57 o 
   1  33   7      133.89      139.56      4.63 o 
   2  33   7     1149.79     1132.23     21.37 o 
  -3  34   7      205.56      189.57      7.33 o 
  -2  34   7       20.46       20.03      1.77 o 
  -1  34   7      174.39      163.09      4.56 o 
   0  34   7       35.67       30.14      2.24 o 
   1  34   7        1.20        0.93      1.12 o 
   2  34   7        1.74        6.66      2.16 o 
  -2  35   7      229.72      236.55      8.65 o 
  -1  35   7       74.07       76.33      4.34 o 
   0  35   7      126.81      127.71      5.27 o 
   1  35   7      410.51      397.37      7.52 o 
  -7   0   8      453.98      434.35     14.00 o 
  -6   0   8      203.51      193.83     12.61 o 
  -5   0   8      705.90      736.09     25.64 o 
  -4   0   8      390.21      417.29     19.76 o 
  -3   0   8      602.08      667.93     24.85 o 
  -2   0   8     1663.85     1709.20     27.19 o 
  -1   0   8      702.98      604.52     16.57 o 
   0   0   8       61.40       63.46      5.87 o 
   1   0   8      973.91     1085.95     36.77 o 
   2   0   8      463.03      490.57     11.88 o 
   3   0   8      299.39      320.93     12.38 o 
   4   0   8     2146.07     2150.42     30.28 o 
   5   0   8       47.06       64.50     13.42 o 
   6   0   8      449.31      446.86     10.20 o 
  -7   1   8      268.79      250.55     12.41 o 
  -6   1   8      162.92      190.07      8.73 o 
  -5   1   8      152.23      149.79      8.79 o 
  -4   1   8      466.56      463.62     14.85 o 
  -3   1   8       37.80       31.84      3.68 o 
  -2   1   8       24.43       27.45      2.75 o 
  -1   1   8      507.45      549.69     11.16 o 
   0   1   8      701.36      751.87     13.30 o 
   1   1   8      599.55      572.66     11.30 o 
   2   1   8     1320.41     1277.72     13.42 o 
   3   1   8       57.03       64.38      4.43 o 
   4   1   8      946.64      965.15     20.65 o 
   5   1   8      466.43      485.36      9.26 o 
   6   1   8       49.26       48.91      3.58 o 
  -7   2   8       38.46       45.69      5.13 o 
  -6   2   8       39.24       43.29      4.70 o 
  -5   2   8      399.90      423.11     11.16 o 
  -4   2   8      210.76      198.79      9.80 o 
  -3   2   8      522.88      577.72     13.26 o 
  -2   2   8      102.22      110.83      5.97 o 
  -1   2   8      147.26      181.72      6.54 o 
   0   2   8      257.88      248.73      7.76 o 
   1   2   8      237.16      228.42      7.21 o 
   2   2   8      196.02      208.70      5.09 o 
   3   2   8      267.95      267.61      6.89 o 
   4   2   8      207.79      212.76      8.37 o 
   5   2   8      116.55      128.20      6.64 o 
   6   2   8       10.14       11.95      1.85 o 
  -7   3   8      211.18      210.11     10.73 o 
  -6   3   8        4.08        3.20      2.42 o 
  -5   3   8      966.42     1016.25     23.76 o 
  -4   3   8       76.95       62.58      4.58 o 
  -3   3   8      246.46      269.37      9.08 o 
  -2   3   8       98.71       76.10      5.04 o 
  -1   3   8      233.55      245.15      7.48 o 
   0   3   8      118.02       89.48      4.85 o 
   1   3   8      156.11      146.57      5.13 o 
   2   3   8     1465.29     1501.54     16.33 o 
   3   3   8     1238.82     1222.34     14.41 o 
   4   3   8      357.25      374.55      7.65 o 
   5   3   8      186.52      191.03      6.80 o 
   6   3   8       40.92       52.43      3.01 o 
  -7   4   8       88.47       72.73     13.35 o 
  -6   4   8        7.35        3.86      1.93 o 
  -5   4   8      216.71      201.40      6.51 o 
  -4   4   8      159.04      166.58      7.03 o 
  -3   4   8      197.85      215.35      6.78 o 
  -2   4   8       42.56       48.86      3.69 o 
  -1   4   8        0.27        4.61      2.34 o 
   0   4   8        4.48       11.29      2.45 o 
   1   4   8      124.60      127.92      5.52 o 
   2   4   8       12.09       11.23      2.15 o 
   3   4   8      275.20      271.09      6.95 o 
   4   4   8      754.60      770.95     10.91 o 
   5   4   8      132.71      144.17      6.01 o 
   6   4   8      104.35      126.14      5.19 o 
  -7   5   8       14.93        9.76      3.66 o 
  -6   5   8       93.70       92.92      4.91 o 
  -5   5   8      403.71      420.48     10.19 o 
  -4   5   8      142.27      124.24      6.10 o 
  -3   5   8      463.64      455.58     11.34 o 
  -2   5   8       37.65       48.22      3.69 o 
  -1   5   8      368.89      395.66      9.44 o 
   0   5   8     1603.75     1650.89     19.41 o 
   1   5   8        1.01        3.93      1.83 o 
   2   5   8      329.53      323.91      7.70 o 
   3   5   8      244.01      246.57      6.67 o 
   4   5   8      332.99      317.31      7.10 o 
   5   5   8       80.12       79.15      5.39 o 
   6   5   8      693.07      707.80      9.81 o 
  -7   6   8       13.25       14.94      2.06 o 
  -6   6   8      122.19      123.24      5.54 o 
  -5   6   8      227.91      218.34      7.23 o 
  -4   6   8       59.11       61.66      4.40 o 
  -3   6   8     1057.16     1102.13     17.49 o 
  -2   6   8      471.94      484.67     10.57 o 
  -1   6   8      198.03      216.43      6.94 o 
   0   6   8        1.55        5.26      2.07 o 
   1   6   8      104.00      103.72      5.05 o 
   2   6   8      620.58      626.58     10.62 o 
   3   6   8     1448.01     1424.89     15.65 o 
   4   6   8       90.97       90.03      4.41 o 
   5   6   8      717.25      737.44     12.60 o 
   6   6   8        1.34        1.91      1.49 o 
  -7   7   8      294.24      240.63     25.11 o 
  -6   7   8       83.40       83.95      4.60 o 
  -5   7   8      293.17      330.90     11.69 o 
  -4   7   8       49.73       46.23      3.75 o 
  -3   7   8      184.71      178.44      7.16 o 
  -2   7   8      401.00      400.28      9.58 o 
  -1   7   8       50.46       67.69      5.75 o 
   0   7   8      102.87      118.43      6.30 o 
   1   7   8      134.02      140.47      5.82 o 
   2   7   8      382.06      399.09      8.52 o 
   3   7   8       52.21       61.11      3.62 o 
   4   7   8     1135.46     1128.09     13.15 o 
   5   7   8       58.33       78.39     11.26 o 
   6   7   8        7.46        7.60      1.56 o 
  -7   8   8      259.96      219.02     20.43 o 
  -6   8   8       58.31       60.30      4.88 o 
  -5   8   8      184.28      183.86      8.78 o 
  -4   8   8      461.33      446.88     12.38 o 
  -3   8   8       94.85       98.40      5.41 o 
  -2   8   8       49.08       50.41      3.69 o 
  -1   8   8       64.92       67.80      4.81 o 
   0   8   8        2.91        3.94      2.66 o 
   1   8   8      173.71      189.11      6.66 o 
   2   8   8      433.67      466.05      9.16 o 
   3   8   8       12.67       11.01      2.03 o 
   4   8   8       78.13       89.11      4.42 o 
   5   8   8        0.59        3.16      2.92 o 
   6   8   8      326.08      309.63      7.77 o 
  -7   9   8       99.02       80.95     10.30 o 
  -6   9   8      111.35      108.29      6.25 o 
  -5   9   8        0.28        1.21      2.33 o 
  -4   9   8      175.88      158.41      7.31 o 
  -3   9   8      475.97      502.44     11.53 o 
  -2   9   8      544.28      574.76     12.47 o 
  -1   9   8      703.80      735.74     14.68 o 
   0   9   8      218.00      213.62      7.08 o 
   1   9   8        1.43        4.04      1.90 o 
   2   9   8      248.89      264.46      6.91 o 
   3   9   8      175.65      173.02      5.57 o 
   4   9   8      852.71      893.47     12.94 o 
   5   9   8        3.49        4.45      1.91 o 
   6   9   8       80.14       80.99      4.02 o 
  -7  10   8        7.32        9.62      1.74 o 
  -6  10   8        7.75       10.23      3.35 o 
  -5  10   8      143.99      165.07     11.86 o 
  -4  10   8        9.02        4.71      2.78 o 
  -3  10   8      135.86      118.48      7.59 o 
  -2  10   8       30.33       24.65      2.69 o 
  -1  10   8       69.23       62.51      3.91 o 
   0  10   8        3.25        3.79      2.13 o 
   1  10   8        4.61        8.10      2.18 o 
   2  10   8      102.77      111.66      4.65 o 
   3  10   8      170.34      184.57      5.69 o 
   4  10   8        7.12        9.71      2.43 o 
   5  10   8       74.34       69.62      4.49 o 
   6  10   8      172.24      160.59      5.71 o 
  -7  11   8      192.51      169.05     12.52 o 
  -6  11   8      269.29      273.18      9.30 o 
  -5  11   8       27.97       25.74      5.59 o 
  -4  11   8      113.08      125.20      7.26 o 
  -3  11   8      103.12      102.43      7.08 o 
  -2  11   8      332.60      358.40     10.72 o 
  -1  11   8      236.67      244.39      9.69 o 
   0  11   8      322.81      329.40      8.60 o 
   1  11   8      200.21      192.29      5.86 o 
   2  11   8      968.30      967.28     14.73 o 
   3  11   8        4.80        4.45      1.87 o 
   4  11   8      338.53      336.92      8.93 o 
   5  11   8        1.97        1.64      1.33 o 
   6  11   8      206.27      198.01      7.39 o 
  -7  12   8      472.21      441.49     28.35 o 
  -6  12   8        8.52       11.69      2.52 o 
  -5  12   8      352.28      340.51     16.52 o 
  -4  12   8      235.64      230.13      9.64 o 
  -3  12   8      240.38      262.98     11.05 o 
  -2  12   8      318.36      309.34      9.95 o 
  -1  12   8      165.20      181.18      6.68 o 
   0  12   8        0.92        3.41      2.02 o 
   1  12   8      779.20      800.03     11.71 o 
   2  12   8      156.81      154.74      6.03 o 
   3  12   8       79.87       88.03      5.09 o 
   4  12   8       34.12       33.97      3.22 o 
   5  12   8      130.01      157.59      6.51 o 
   6  12   8       33.83       34.50      3.73 o 
  -6  13   8       25.56       23.60      3.18 o 
  -5  13   8      275.46      269.05     14.49 o 
  -4  13   8       19.79       28.92      3.91 o 
  -3  13   8      213.83      210.72      8.03 o 
  -2  13   8      166.24      160.22      7.17 o 
  -1  13   8      167.12      182.87      6.64 o 
   0  13   8      181.66      176.65      6.54 o 
   1  13   8      905.00      969.50     12.79 o 
   2  13   8       20.85       28.70      2.96 o 
   3  13   8      293.71      344.13      9.71 o 
   4  13   8      136.01      126.96      5.41 o 
   5  13   8      841.97      885.45     49.64 o 
  -6  14   8       96.94      104.86      5.64 o 
  -5  14   8       32.95       38.79      6.20 o 
  -4  14   8       53.46       54.35      4.95 o 
  -3  14   8      727.22      749.94     14.71 o 
  -2  14   8      827.65      809.60     17.72 o 
  -1  14   8       23.10       21.58      2.71 o 
   0  14   8      149.47      148.65      6.01 o 
   1  14   8       40.58       31.58      2.38 o 
   2  14   8        9.63       12.66      2.35 o 
   3  14   8      941.95      966.19     18.08 o 
   4  14   8        1.71        3.95      1.84 o 
   5  14   8      704.06      701.03     23.10 o 
  -6  15   8     1355.34     1322.31     58.23 o 
  -5  15   8        9.84       11.23      7.53 o 
  -4  15   8       77.15       69.21      5.51 o 
  -3  15   8        5.87        6.90      2.60 o 
  -2  15   8      100.84       96.94      4.99 o 
  -1  15   8      159.19      163.25      5.49 o 
   0  15   8      672.82      638.99     11.91 o 
   1  15   8       40.97       45.63      2.70 o 
   2  15   8      328.38      279.57      9.61 o 
   3  15   8      231.52      250.48      8.08 o 
   4  15   8      404.80      415.98     11.53 o 
   5  15   8       75.67       69.83      3.75 o 
  -6  16   8      153.46      139.99      4.71 o 
  -5  16   8       32.26       34.67      7.43 o 
  -4  16   8      406.47      399.14     12.19 o 
  -3  16   8       69.32       82.91      4.96 o 
  -2  16   8       38.91       47.65      3.64 o 
  -1  16   8      415.12      369.16      7.98 o 
   0  16   8       11.56        8.30      1.82 o 
   1  16   8       89.00       92.45      4.10 o 
   2  16   8      182.61      161.72      6.23 o 
   3  16   8       69.08       73.83      4.54 o 
   4  16   8      474.72      499.98      8.07 o 
   5  16   8      162.07      165.83      9.02 o 
  -6  17   8       76.98       73.80      3.34 o 
  -5  17   8       85.75       87.87      4.94 o 
  -4  17   8      131.38      149.45      5.99 o 
  -3  17   8      218.76      180.83      6.98 o 
  -2  17   8      865.52      839.29     13.36 o 
  -1  17   8      155.97      140.49      5.65 o 
   0  17   8     1090.49     1039.26     11.83 o 
   1  17   8      156.41      182.30      5.55 o 
   2  17   8      260.04      275.11      9.71 o 
   3  17   8      129.70      123.01      5.56 o 
   4  17   8      268.28      276.54      9.15 o 
   5  17   8        2.55       10.32      3.39 o 
  -6  18   8      415.37      407.12      8.45 o 
  -5  18   8        0.22        0.18      1.12 o 
  -4  18   8        0.27        3.81      1.60 o 
  -3  18   8      148.08      124.56      5.74 o 
  -2  18   8      129.05      116.91      5.09 o 
  -1  18   8       37.28       33.50      3.02 o 
   0  18   8       10.00        6.61      1.52 o 
   1  18   8      661.84      665.37     10.24 o 
   2  18   8      344.28      303.45      8.66 o 
   3  18   8      250.18      272.13      7.86 o 
   4  18   8      338.74      337.24      9.83 o 
   5  18   8     1100.85     1027.82     20.27 o 
  -6  19   8      656.13      627.55      9.72 o 
  -5  19   8       67.53       64.47      3.28 o 
  -4  19   8      226.18      240.61      7.09 o 
  -3  19   8      294.10      279.99      8.18 o 
  -2  19   8        3.50        8.06      1.64 o 
  -1  19   8      633.57      646.81     11.30 o 
   0  19   8      181.23      170.43      5.33 o 
   1  19   8       56.14       67.73      4.24 o 
   2  19   8      242.11      241.21      6.63 o 
   3  19   8      894.81      900.32     15.97 o 
   4  19   8        4.84        5.53      2.07 o 
   5  19   8        1.52        5.51      2.23 o 
  -6  20   8      156.62      158.57      5.03 o 
  -5  20   8      292.92      282.35      5.07 o 
  -4  20   8      372.25      377.19      8.50 o 
  -3  20   8        0.49       -0.26      1.29 o 
  -2  20   8      426.04      426.58      7.79 o 
  -1  20   8      274.08      273.42      7.17 o 
   0  20   8       37.06       31.39      2.54 o 
   1  20   8     3546.31     3570.50     30.28 o 
   2  20   8      117.21      108.01      4.45 o 
   3  20   8      209.11      200.62      6.30 o 
   4  20   8       11.85       11.17      2.25 o 
  -5  21   8       66.23       64.41      3.41 o 
  -4  21   8      410.89      389.26      6.83 o 
  -3  21   8        5.03        8.17      1.58 o 
  -2  21   8      139.61      133.60      4.27 o 
  -1  21   8      529.87      553.42      8.84 o 
   0  21   8        6.68        7.91      1.94 o 
   1  21   8        7.75       12.24      1.91 o 
   2  21   8       15.96       15.37      1.99 o 
   3  21   8      340.23      341.61      7.70 o 
   4  21   8      107.42      106.65      6.53 o 
  -5  22   8       16.68       11.55      1.47 o 
  -4  22   8       28.74       24.83      1.83 o 
  -3  22   8      888.32      926.44     10.90 o 
  -2  22   8       50.39       43.97      2.45 o 
  -1  22   8      176.79      192.77      6.11 o 
   0  22   8       49.63       43.66      2.77 o 
   1  22   8      104.47       86.64      4.04 o 
   2  22   8       92.02      102.00      4.08 o 
   3  22   8      434.19      426.52     10.89 o 
   4  22   8        1.31        1.48      1.51 o 
  -5  23   8      302.95      278.30     17.51 o 
  -4  23   8        0.77        1.18      1.63 o 
  -3  23   8       27.42       24.08      1.84 o 
  -2  23   8        1.30        0.00      1.62 o 
  -1  23   8        9.94       10.45      1.88 o 
   0  23   8       47.56       45.77      2.69 o 
   1  23   8       83.37       85.64      3.90 o 
   2  23   8      413.83      394.41      7.41 o 
   3  23   8       23.78       20.58      2.78 o 
   4  23   8       59.34       64.65      5.28 o 
  -5  24   8       76.64       53.13      2.79 o 
  -4  24   8       39.74       41.90      3.22 o 
  -3  24   8       42.64       33.11      2.34 o 
  -2  24   8       14.53       12.32      1.84 o 
  -1  24   8       18.90       23.28      2.32 o 
   0  24   8      199.47      185.61      4.87 o 
   1  24   8      475.65      477.81      8.47 o 
   2  24   8      173.87      165.31      4.67 o 
   3  24   8     1213.01     1158.62     22.13 o 
   4  24   8      329.17      295.82     10.08 o 
  -4  25   8      267.61      276.72      5.91 o 
  -3  25   8       21.29       21.22      3.00 o 
  -2  25   8       44.70       46.45      2.70 o 
  -1  25   8       17.08       19.24      2.18 o 
   0  25   8      962.19      982.88     14.40 o 
   1  25   8      143.11      136.52      4.49 o 
   2  25   8        2.55        4.23      1.17 o 
   3  25   8       38.65       36.22      3.05 o 
  -4  26   8      396.36      408.17      8.51 o 
  -3  26   8     1048.90     1061.74     17.92 o 
  -2  26   8      197.78      200.05      6.41 o 
  -1  26   8      674.19      681.27      9.43 o 
   0  26   8      283.77      284.35      6.50 o 
   1  26   8      151.87      148.42      3.90 o 
   2  26   8       88.40       81.71      3.61 o 
   3  26   8      303.48      295.00      7.30 o 
  -4  27   8        3.18        2.80      2.07 o 
  -3  27   8        5.70        4.61      1.73 o 
  -2  27   8      291.38      294.38      7.34 o 
  -1  27   8       17.26       17.57      2.34 o 
   0  27   8        1.51        2.77      1.23 o 
   1  27   8       66.42       71.70      2.62 o 
   2  27   8       21.60       18.61      1.82 o 
   3  27   8       22.08       26.78      2.13 o 
  -3  28   8       95.55       85.72      4.21 o 
  -2  28   8       67.92       64.90      4.13 o 
  -1  28   8      363.19      388.39      8.12 o 
   0  28   8        1.40        1.70      1.48 o 
   1  28   8      610.15      582.96     15.73 o 
   2  28   8      215.13      206.23      5.95 o 
  -3  29   8        3.36        1.53      1.15 o 
  -2  29   8      529.78      534.69     10.37 o 
  -1  29   8      137.73      133.97      4.55 o 
   0  29   8       40.83       33.93      2.12 o 
   1  29   8        0.05        2.13      1.00 o 
   2  29   8        4.24        1.37      0.92 o 
  -2  30   8       49.79       58.60      3.31 o 
  -1  30   8       29.29       24.84      2.01 o 
   0  30   8       20.91       16.91      1.36 o 
   1  30   8       93.23       97.38      5.08 o 
  -1  31   8      461.90      450.34     28.96 o 
   0  31   8      556.14      510.73     12.70 o 
  -6   1   9        5.40        4.64      1.19 o 
  -5   1   9      145.50      123.52      3.99 o 
  -4   1   9       30.47       40.84      2.80 o 
  -3   1   9      218.04      256.34      9.79 o 
  -2   1   9      209.91      196.80      7.03 o 
  -1   1   9     1348.03     1468.26     16.75 o 
   0   1   9      360.65      362.39      8.31 o 
   1   1   9       85.44       97.68      4.34 o 
   2   1   9      327.60      311.89      8.96 o 
   3   1   9      299.03      264.09      6.67 o 
   4   1   9      306.30      294.18      7.48 o 
   5   1   9        2.28        6.82      2.13 o 
  -6   2   9      155.65      143.01      4.84 o 
  -5   2   9      166.43      172.54      5.36 o 
  -4   2   9      790.37      768.78     15.40 o 
  -3   2   9     1180.11     1266.97     21.21 o 
  -2   2   9      418.67      395.42      9.87 o 
  -1   2   9      186.26      198.25      5.55 o 
   0   2   9     1824.56     1768.61     17.99 o 
   1   2   9      169.07      168.28      5.56 o 
   2   2   9      782.56      827.94     14.12 o 
   3   2   9      254.07      238.16      6.33 o 
   4   2   9        2.56        5.66      1.74 o 
   5   2   9       18.14       21.66      2.31 o 
  -6   3   9      257.07      224.80      7.31 o 
  -5   3   9     1381.87     1365.87     27.28 o 
  -4   3   9      243.99      250.90      6.16 o 
  -3   3   9        0.00        2.72      1.72 o 
  -2   3   9      249.98      253.27      7.97 o 
  -1   3   9       22.71       17.93      2.29 o 
   0   3   9      108.20      116.94      4.84 o 
   1   3   9       89.65       91.07      5.10 o 
   2   3   9        0.80        3.39      2.10 o 
   3   3   9       82.15       81.22      5.04 o 
   4   3   9        5.65        8.06      1.68 o 
   5   3   9        5.95        7.65      1.30 o 
  -6   4   9        0.30        4.67      4.82 o 
  -5   4   9       64.74       71.52      3.34 o 
  -4   4   9      326.16      367.85      9.69 o 
  -3   4   9       22.69       26.65      2.80 o 
  -2   4   9     1889.98     1849.26     21.10 o 
  -1   4   9      692.38      702.92     10.47 o 
   0   4   9     1783.50     1787.38     21.48 o 
   1   4   9      186.35      178.02      6.92 o 
   2   4   9       77.62       69.50      4.36 o 
   3   4   9      144.57      156.37      5.11 o 
   4   4   9      139.37      150.85      6.52 o 
   5   4   9       21.15       21.81      1.89 o 
  -6   5   9      422.35      397.75     16.58 o 
  -5   5   9        6.02        5.91      2.11 o 
  -4   5   9      105.16       94.90      4.44 o 
  -3   5   9        9.56        8.97      2.49 o 
  -2   5   9      211.88      209.38      7.25 o 
  -1   5   9      135.22      152.04      4.75 o 
   0   5   9      122.59      116.90      7.17 o 
   1   5   9      489.99      517.94     11.63 o 
   2   5   9        0.10        0.42      1.30 o 
   3   5   9       15.30       17.53      2.27 o 
   4   5   9       66.06       53.92      4.06 o 
   5   5   9       34.44       29.53      1.86 o 
  -6   6   9       32.97       34.76      4.17 o 
  -5   6   9       10.05        9.14      2.37 o 
  -4   6   9      105.86      103.37      4.56 o 
  -3   6   9      137.40      141.52      5.48 o 
  -2   6   9        8.40        7.83      2.10 o 
  -1   6   9        0.73        3.01      2.17 o 
   0   6   9      131.96      131.75      6.04 o 
   1   6   9        1.18        1.92      2.00 o 
   2   6   9        2.34        4.54      1.58 o 
   3   6   9        0.06        2.00      1.46 o 
   4   6   9        8.95       10.26      2.28 o 
   5   6   9        1.56        2.67      0.98 o 
  -6   7   9      352.16      317.22     26.22 o 
  -5   7   9      705.84      705.99     43.18 o 
  -4   7   9      159.89      146.91      7.05 o 
  -3   7   9      115.45      129.66      5.16 o 
  -2   7   9       92.50      108.87      5.26 o 
  -1   7   9      481.78      485.96     11.49 o 
   0   7   9       18.59       19.78      2.83 o 
   1   7   9       43.88       42.22      3.69 o 
   2   7   9      272.01      277.03      6.81 o 
   3   7   9      158.12      163.08      4.95 o 
   4   7   9        5.84        3.83      1.90 o 
   5   7   9      299.59      283.37      8.15 o 
  -6   8   9       32.23       32.96      2.48 o 
  -5   8   9        5.82        9.27      2.57 o 
  -4   8   9        8.89        8.32      3.57 o 
  -3   8   9       27.91       36.35      3.30 o 
  -2   8   9     1042.01     1069.06     20.08 o 
  -1   8   9        6.23        4.33      2.12 o 
   0   8   9      521.17      560.05     11.78 o 
   1   8   9        3.42        3.98      2.07 o 
   2   8   9       17.85       16.01      2.09 o 
   3   8   9       41.35       45.04      2.78 o 
   4   8   9       53.35       56.00      7.03 o 
  -5   9   9       32.25       31.75      3.17 o 
  -4   9   9      106.71      121.16      9.04 o 
  -3   9   9      268.29      264.19      9.28 o 
  -2   9   9       42.11       44.53      6.48 o 
  -1   9   9       64.83       66.90      4.53 o 
   0   9   9      772.41      798.47     13.83 o 
   1   9   9        1.16        4.25      1.99 o 
   2   9   9        1.06        5.49      1.96 o 
   3   9   9        6.29        4.97      1.55 o 
   4   9   9       90.44       77.81      4.37 o 
  -5  10   9      404.15      383.26     32.23 o 
  -4  10   9      442.19      493.71     17.28 o 
  -3  10   9       12.14       24.43      3.38 o 
  -2  10   9        6.75        2.49      2.15 o 
  -1  10   9       90.21       98.23      5.33 o 
   0  10   9      173.07      170.07      6.49 o 
   1  10   9      120.83      141.36      5.99 o 
   2  10   9      956.30      979.66     14.24 o 
   3  10   9       70.22       58.34      3.46 o 
   4  10   9       16.42       18.90      2.39 o 
  -5  11   9        5.50        5.00      1.77 o 
  -4  11   9        2.15        2.60      2.49 o 
  -3  11   9     1186.21     1228.12     29.16 o 
  -2  11   9        9.98       11.55      2.92 o 
  -1  11   9      700.02      743.77     13.75 o 
   0  11   9      677.85      725.74     16.89 o 
   1  11   9        3.31        7.52      2.04 o 
   2  11   9       52.23       44.01      2.95 o 
   3  11   9        0.45        1.96      1.49 o 
   4  11   9       58.61       60.96      3.58 o 
  -5  12   9       32.94       26.88      2.71 o 
  -4  12   9       16.34       11.74      2.16 o 
  -3  12   9        0.06        5.60      2.23 o 
  -2  12   9       69.43       78.06      4.57 o 
  -1  12   9       44.05       53.92      4.10 o 
   0  12   9       66.40       66.56      7.21 o 
   1  12   9      233.72      242.81      7.48 o 
   2  12   9       10.15        9.47      2.04 o 
   3  12   9       52.68       53.33      4.47 o 
   4  12   9      630.16      570.28     13.29 o 
  -5  13   9      213.84      190.20     21.59 o 
  -4  13   9        0.97        0.76      1.41 o 
  -3  13   9      447.29      434.08     11.39 o 
  -2  13   9       20.48       20.39      2.73 o 
  -1  13   9      986.48     1034.72     15.69 o 
   0  13   9        7.85        7.94      2.06 o 
   1  13   9     1474.78     1538.61     25.32 o 
   2  13   9      271.94      263.40      9.23 o 
   3  13   9      692.18      687.81     10.56 o 
   4  13   9       12.40       21.09      3.38 o 
  -5  14   9        8.08        6.41      1.55 o 
  -4  14   9        0.36        1.13      1.63 o 
  -3  14   9      900.71      896.54     24.71 o 
  -2  14   9      308.16      338.82      8.67 o 
  -1  14   9       20.24       25.18      3.10 o 
   0  14   9       80.36       86.28      4.59 o 
   1  14   9       35.99       34.10      4.05 o 
   2  14   9      157.02      142.41      5.34 o 
   3  14   9        8.69       10.85      1.84 o 
   4  14   9       99.68       84.89      5.63 o 
  -5  15   9      175.96      169.94      4.98 o 
  -4  15   9       46.65       43.58      4.89 o 
  -3  15   9       27.42       36.52      2.92 o 
  -2  15   9       52.65       49.51      3.52 o 
  -1  15   9      388.51      418.99      9.61 o 
   0  15   9       28.80       33.17      3.00 o 
   1  15   9        2.65        6.19      1.90 o 
   2  15   9       57.01       43.40      3.11 o 
   3  15   9      479.08      431.89      8.42 o 
   4  15   9        3.09        7.30      2.02 o 
  -5  16   9      286.59      261.94     24.90 o 
  -4  16   9        9.51        4.70      1.26 o 
  -3  16   9       12.85        8.04      1.79 o 
  -2  16   9      550.62      527.50     10.18 o 
  -1  16   9      171.30      188.32      5.48 o 
   0  16   9       48.23       36.73      3.04 o 
   1  16   9      249.42      250.13      8.87 o 
   2  16   9        6.18       14.66      2.25 o 
   3  16   9      583.36      581.96     11.32 o 
  -4  17   9       25.08       24.52      1.94 o 
  -3  17   9     1092.41     1093.11     13.18 o 
  -2  17   9       66.24       64.43      3.69 o 
  -1  17   9      426.82      410.04      9.20 o 
   0  17   9       50.96       44.36      3.30 o 
   1  17   9     1929.50     2001.15     89.49 o 
   2  17   9      147.83      152.94      5.88 o 
   3  17   9      170.43      163.66      5.48 o 
  -4  18   9      465.84      448.76      8.19 o 
  -3  18   9       25.85       36.95      3.00 o 
  -2  18   9      367.17      380.93      7.24 o 
  -1  18   9       91.71       97.20      4.54 o 
   0  18   9      320.25      335.95     11.46 o 
   1  18   9       16.87       10.68      1.57 o 
   2  18   9      749.76      695.86     15.02 o 
   3  18   9      463.12      460.06     33.11 o 
  -4  19   9       71.63       67.41      2.74 o 
  -3  19   9      649.54      640.62      9.06 o 
  -2  19   9        4.21        6.24      1.37 o 
  -1  19   9      543.04      554.49     13.18 o 
   0  19   9      117.07       97.55      4.31 o 
   1  19   9       56.58       37.79      2.25 o 
   2  19   9       62.92       50.94      3.63 o 
   3  19   9      556.31      488.13     42.58 o 
  -4  20   9       83.41       76.43      5.20 o 
  -3  20   9       31.17       38.06      1.99 o 
  -2  20   9       22.29       22.00      2.23 o 
  -1  20   9        2.02        1.34      1.40 o 
   0  20   9      182.80      171.61      5.41 o 
   1  20   9        2.83        1.16      1.52 o 
   2  20   9       34.17       27.10      2.31 o 
   3  20   9       20.99       19.66      2.64 o 
  -3  21   9      166.45      162.75      7.25 o 
  -2  21   9      135.39      126.03      4.33 o 
  -1  21   9       78.98       77.56      3.63 o 
   0  21   9       48.95       45.07      3.58 o 
   1  21   9       11.43        9.23      1.50 o 
   2  21   9        1.28        3.14      0.99 o 
  -3  22   9      217.11      221.84      6.35 o 
  -2  22   9       51.18       49.27      2.65 o 
  -1  22   9      160.37      164.97      4.89 o 
   0  22   9       23.12       21.00      2.59 o 
   1  22   9       25.41       20.64      2.61 o 
   2  22   9      407.62      433.74     11.74 o 
  -3  23   9      156.93      152.87      5.62 o 
  -2  23   9      418.80      435.07      9.30 o 
  -1  23   9        7.05        8.61      1.91 o 
   0  23   9       22.72       21.73      2.36 o 
   1  23   9      295.74      298.81      9.97 o 
   2  23   9       27.88       25.94      2.85 o 
  -2  24   9      436.01      431.79      8.71 o 
  -1  24   9      236.61      230.78      6.62 o 
   0  24   9      135.42      136.84      4.83 o 
   1  24   9        0.25        1.47      1.01 o 
  -2  25   9       40.63       38.18      2.54 o 
  -1  25   9       44.76       41.76      2.77 o 
   0  25   9       78.84       84.81      4.34 o 
  -4   0  10       93.44       90.67      5.07 o 
  -3   0  10      307.11      333.23     11.06 o 
  -2   0  10      501.62      520.37     14.50 o 
  -1   0  10       26.56       29.82      3.59 o 
   0   0  10      219.52      229.41      6.90 o 
   1   0  10      399.90      403.13     14.42 o 
   2   0  10       21.09       32.24      4.41 o 
   3   0  10     2154.29     2073.30     26.82 o 
  -4   1  10      102.47       98.55      3.72 o 
  -3   1  10        6.41        3.50      1.33 o 
  -2   1  10        4.69        5.28      1.55 o 
  -1   1  10       25.52       27.11      1.80 o 
   0   1  10      237.18      250.50      6.15 o 
   1   1  10        1.89        2.73      1.85 o 
   2   1  10       22.15       20.28      2.61 o 
   3   1  10      100.33      116.95      6.69 o 
  -4   2  10       39.79       31.05      2.34 o 
  -3   2  10      138.52      146.45      4.52 o 
  -2   2  10      188.81      195.32      6.23 o 
  -1   2  10      127.21      148.15      4.56 o 
   0   2  10      129.60      132.21      4.56 o 
   1   2  10       55.06       57.34      4.12 o 
   2   2  10      117.01      117.94      5.39 o 
   3   2  10      161.24      161.58      7.67 o 
  -4   3  10       94.72       83.95      3.69 o 
  -3   3  10      294.68      305.19      7.12 o 
  -2   3  10      209.57      207.80      6.26 o 
  -1   3  10      297.44      288.53      8.14 o 
   0   3  10        9.53        6.50      1.53 o 
   1   3  10      249.37      247.25      7.93 o 
   2   3  10      110.88       94.09      4.84 o 
   3   3  10       42.98       33.69      3.81 o 
  -4   4  10       14.80       22.64      2.10 o 
  -3   4  10      162.67      167.95      8.49 o 
  -2   4  10      223.48      206.35      9.93 o 
  -1   4  10      299.08      304.83      8.46 o 
   0   4  10      111.18      131.91      4.55 o 
   1   4  10        2.45        2.96      1.86 o 
   2   4  10       28.07       37.03      3.34 o 
   3   4  10       40.66       38.50      3.94 o 
  -4   5  10      430.91      422.08      8.06 o 
  -3   5  10       12.57       11.30      2.01 o 
  -2   5  10       46.78       34.08      7.25 o 
  -1   5  10        8.23       11.07      2.22 o 
   0   5  10      158.96      162.35      4.95 o 
   1   5  10        1.66        5.14      1.87 o 
   2   5  10      841.85      876.97     13.64 o 
   3   5  10       29.52       26.50      3.28 o 
  -4   6  10      230.66      225.98      5.89 o 
  -3   6  10      107.00      114.35      5.02 o 
  -2   6  10      283.15      294.01     18.24 o 
  -1   6  10      338.37      367.22      9.38 o 
   0   6  10        7.48        4.89      1.88 o 
   1   6  10      110.33      102.71      4.97 o 
   2   6  10       90.07      115.41      7.47 o 
  -4   7  10       13.35       12.03      1.60 o 
  -3   7  10      265.67      289.40     10.70 o 
  -2   7  10      150.20      160.62      8.16 o 
  -1   7  10       45.87       49.78      3.74 o 
   0   7  10      109.76      118.00      5.51 o 
   1   7  10      119.92      121.24      9.74 o 
   2   7  10      184.97      184.43      9.21 o 
  -4   8  10       77.72       79.58      4.38 o 
  -3   8  10       73.52       76.90      4.84 o 
  -2   8  10      408.67      406.84     31.87 o 
  -1   8  10       98.43      110.27      5.27 o 
   0   8  10        3.21        5.25      1.35 o 
   1   8  10      582.24      586.72     17.21 o 
   2   8  10      108.54      104.51      6.92 o 
  -3   9  10       13.45       12.47      1.92 o 
  -2   9  10       25.93       24.24      4.18 o 
  -1   9  10      122.40      123.94      5.53 o 
   0   9  10      296.00      302.32      6.59 o 
   1   9  10       29.01       28.97      2.40 o 
   2   9  10      150.62      160.84      8.20 o 
  -3  10  10        0.77        0.85      1.30 o 
  -2  10  10        0.12        3.20      1.71 o 
  -1  10  10      100.62      114.19      5.27 o 
   0  10  10       28.63       33.17      2.63 o 
   1  10  10      124.36      121.09      8.74 o 
   2  10  10        5.67        5.77      2.30 o 
  -3  11  10        0.11        3.03      1.86 o 
  -2  11  10      478.59      520.18     29.77 o 
  -1  11  10       20.41       22.99      2.70 o 
   0  11  10      775.09      775.74     11.89 o 
   1  11  10        0.11        4.40      1.30 o 
   2  11  10       37.00       37.30      3.99 o 
  -3  12  10      364.88      385.78     10.97 o 
  -2  12  10        2.67       10.27      3.65 o 
  -1  12  10      107.31       98.26      4.73 o 
   0  12  10       22.46       21.86      1.93 o 
   1  12  10      782.86      701.74     52.81 o 
   2  12  10       54.58       59.41      4.64 o 
  -3  13  10       30.04       28.58      3.16 o 
  -2  13  10     1005.46      983.67     52.43 o 
  -1  13  10        4.83        7.48      2.71 o 
   0  13  10        9.28       11.81      1.51 o 
   1  13  10       53.95       56.49      6.25 o 
  -2  14  10       59.86       67.11      5.28 o 
  -1  14  10      258.01      258.03     12.67 o 
   0  14  10      142.66      136.40      4.92 o 
   1  14  10       58.05       53.36      3.19 o 
  -2  15  10      298.36      270.37     15.23 o 
  -1  15  10       38.78       36.31      2.75 o 
   0  15  10        2.04        4.88      1.59 o 
   1  15  10       41.89       42.83      4.02 o 
  -2  16  10      772.18      763.65     13.85 o 
  -1  16  10       32.61       31.95      2.47 o 
   0  16  10        8.03        7.09      1.50 o 
  -1  17  10       59.47       59.11      2.96 o 
                                                 
